# Supplementary material for: Exosome-Mimetic Nanovesicles from Hepatocytes promote hepatocyte proliferation in vitro and liver regeneration in vivo
Source: Sci Rep. 2018 Feb 6;8:2471. doi: 10.1038/s41598-018-20505-y (PMC5802835; doi:10.1038/s41598-018-20505-y)
Supplement: Supplementary file 2 — supplementary table S1 [file 41598_2018_20505_MOESM2_ESM.xlsx]

## Sheet: Sheet1
	N	Unused	Total	%Cov	%Cov(50)	%Cov(95)	Accession	Name	Species	Peptides(95%)			Biological Processes	Molecular Function	PANTHER ID
exosome-mimetic NVs	1287	1.53	1.53	1.62	0.444	0.2664	sp|E9Q414|APOB_MOUSE	Apolipoprotein B-100 OS=Mus musculus GN=Apob PE=1 SV=1	MOUSE	1
exosome	2	173.45	173.45	37	29.26	25.35	sp|E9Q414|APOB_MOUSE	Apolipoprotein B-100 OS=Mus musculus GN=Apob PE=1 SV=1	MOUSE	106
exosome-mimetic NVs	226	12	12	7.767	3.01	1.709	sp|E9Q555|RN213_MOUSE	E3 ubiquitin-protein ligase RNF213 OS=Mus musculus GN=Rnf213 PE=1 SV=1	MOUSE	5
exosome	507	0.74	0.74	4.35	0.1942	0.1942	sp|E9Q555|RN213_MOUSE	E3 ubiquitin-protein ligase RNF213 OS=Mus musculus GN=Rnf213 PE=1 SV=1	MOUSE	1
exosome-mimetic NVs	1203	2	2	3.683	3.683	3.683	sp|O08573|LEG9_MOUSE	Galectin-9 OS=Mus musculus GN=Lgals9 PE=1 SV=1	MOUSE	1
exosome	381	2	2	11.33	3.966	3.966	sp|O08573|LEG9_MOUSE	Galectin-9 OS=Mus musculus GN=Lgals9 PE=1 SV=1	MOUSE	1
exosome-mimetic NVs	242	11.29	11.29	18.23	12.42	9.732	sp|O08601|MTP_MOUSE	Microsomal triglyceride transfer protein large subunit OS=Mus musculus GN=Mttp PE=1 SV=2	MOUSE	6
exosome	444	1.44	1.44	4.027	1.454	1.454	sp|O08601|MTP_MOUSE	Microsomal triglyceride transfer protein large subunit OS=Mus musculus GN=Mttp PE=1 SV=2	MOUSE	1
exosome-mimetic NVs	620	4.63	4.63	52.23	24.55	15.63	sp|O08709|PRDX6_MOUSE	Peroxiredoxin-6 OS=Mus musculus GN=Prdx6 PE=1 SV=3	MOUSE	2
exosome	342	2.03	2.03	25.45	13.84	13.84	sp|O08709|PRDX6_MOUSE	Peroxiredoxin-6 OS=Mus musculus GN=Prdx6 PE=1 SV=3	MOUSE	2
exosome-mimetic NVs	550	5.67	5.67	14.05	5.855	3.279	sp|O08788|DCTN1_MOUSE	Dynactin subunit 1 OS=Mus musculus GN=Dctn1 PE=1 SV=3	MOUSE	3
exosome	360	2	2	5.933	1.327	1.327	sp|O08788|DCTN1_MOUSE	Dynactin subunit 1 OS=Mus musculus GN=Dctn1 PE=1 SV=3	MOUSE	1
exosome-mimetic NVs	1327	1.25	3.57	21.53	13.5	9.124	sp|O08807|PRDX4_MOUSE	Peroxiredoxin-4 OS=Mus musculus GN=Prdx4 PE=1 SV=1	MOUSE	3
exosome	193	0	4	12.04	6.934	6.934	sp|O08807|PRDX4_MOUSE	Peroxiredoxin-4 OS=Mus musculus GN=Prdx4 PE=1 SV=1	MOUSE	3
exosome-mimetic NVs	907	2.61	2.61	25.75	14.05	14.05	sp|O08992|SDCB1_MOUSE	Syntenin-1 OS=Mus musculus GN=Sdcbp PE=1 SV=1	MOUSE	2
exosome	287	3.21	3.21	24.41	9.699	9.699	sp|O08992|SDCB1_MOUSE	Syntenin-1 OS=Mus musculus GN=Sdcbp PE=1 SV=1	MOUSE	2
exosome-mimetic NVs	213	12.48	12.48	39.17	39.17	35.42	sp|O09061|PSB1_MOUSE	Proteasome subunit beta type-1 OS=Mus musculus GN=Psmb1 PE=1 SV=1	MOUSE	7
exosome	97	10.12	10.12	39.17	39.17	29.58	sp|O09061|PSB1_MOUSE	Proteasome subunit beta type-1 OS=Mus musculus GN=Psmb1 PE=1 SV=1	MOUSE	5
exosome-mimetic NVs	262	10.75	10.75	12.54	8.588	6.811	sp|O09159|MA2B1_MOUSE	Lysosomal alpha-mannosidase OS=Mus musculus GN=Man2b1 PE=1 SV=4	MOUSE	6
exosome	452	1.34	1.34	8.687	2.369	1.283	sp|O09159|MA2B1_MOUSE	Lysosomal alpha-mannosidase OS=Mus musculus GN=Man2b1 PE=1 SV=4	MOUSE	1
exosome-mimetic NVs	81	22.06	22.06	52.51	45.82	45.82	sp|O35129|PHB2_MOUSE	Prohibitin-2 OS=Mus musculus GN=Phb2 PE=1 SV=1	MOUSE	13
exosome	305	2.63	2.63	28.09	11.71	4.013	sp|O35129|PHB2_MOUSE	Prohibitin-2 OS=Mus musculus GN=Phb2 PE=1 SV=1	MOUSE	1
exosome-mimetic NVs	788	3.64	3.64	10.19	5.912	4.277	sp|O35286|DHX15_MOUSE	Pre-mRNA-splicing factor ATP-dependent RNA helicase DHX15 OS=Mus musculus GN=Dhx15 PE=1 SV=2	MOUSE	2
exosome	461	1.25	1.25	13.74	1.823	1.823	sp|O35350|CAN1_MOUSE	Calpain-1 catalytic subunit OS=Mus musculus GN=Capn1 PE=1 SV=1	MOUSE	1
exosome-mimetic NVs	996	2.06	2.06	29.97	11.31	6.728	sp|O35459|ECH1_MOUSE	Delta(3,5)-Delta(2,4)-dienoyl-CoA isomerase, mitochondrial OS=Mus musculus GN=Ech1 PE=1 SV=1	MOUSE	2
exosome	266	3.72	3.72	25.08	11.01	11.01	sp|O35459|ECH1_MOUSE	Delta(3,5)-Delta(2,4)-dienoyl-CoA isomerase, mitochondrial OS=Mus musculus GN=Ech1 PE=1 SV=1	MOUSE	2
exosome-mimetic NVs	605	4.85	4.85	17.2	17.2	9.091	sp|O35490|BHMT1_MOUSE	Betaine--homocysteine S-methyltransferase 1 OS=Mus musculus GN=Bhmt PE=1 SV=1	MOUSE	2
exosome	267	3.72	3.72	15.48	8.108	8.108	sp|O35490|BHMT1_MOUSE	Betaine--homocysteine S-methyltransferase 1 OS=Mus musculus GN=Bhmt PE=1 SV=1	MOUSE	2
exosome-mimetic NVs	607	4.78	4.78	30.97	30.97	22.58	sp|O35593|PSDE_MOUSE	26S proteasome non-ATPase regulatory subunit 14 OS=Mus musculus GN=Psmd14 PE=1 SV=2	MOUSE	3
exosome	261	3.78	3.78	37.1	15.16	15.16	sp|O35593|PSDE_MOUSE	26S proteasome non-ATPase regulatory subunit 14 OS=Mus musculus GN=Psmd14 PE=1 SV=2	MOUSE	2
exosome-mimetic NVs	887	2.76	4.95	26.01	13.31	7.43	sp|O35639|ANXA3_MOUSE	Annexin A3 OS=Mus musculus GN=Anxa3 PE=1 SV=4	MOUSE	2
exosome	533	0.51	0.56	6.502	6.502	6.502	sp|O35639|ANXA3_MOUSE	Annexin A3 OS=Mus musculus GN=Anxa3 PE=1 SV=4	MOUSE	2
exosome-mimetic NVs	501	6.3	6.31	22.27	14.03	9.8	sp|O35737|HNRH1_MOUSE	Heterogeneous nuclear ribonucleoprotein H OS=Mus musculus GN=Hnrnph1 PE=1 SV=3	MOUSE	3
exosome	504	0.77	0.77	7.572	7.572	3.786	sp|O35737|HNRH1_MOUSE	Heterogeneous nuclear ribonucleoprotein H OS=Mus musculus GN=Hnrnph1 PE=1 SV=3	MOUSE	1
exosome-mimetic NVs	763	3.79	3.79	17.2	11.47	11.47	sp|O55131|SEPT7_MOUSE	Septin-7 OS=Mus musculus GN=Sept7 PE=1 SV=1	MOUSE	3
exosome	493	0.87	0.87	12.84	3.899	3.899	sp|O55131|SEPT7_MOUSE	Septin-7 OS=Mus musculus GN=Sept7 PE=1 SV=1	MOUSE	1
exosome-mimetic NVs	67	23.82	23.82	25.57	18.1	16.09	sp|O55143|AT2A2_MOUSE	Sarcoplasmic/endoplasmic reticulum calcium ATPase 2 OS=Mus musculus GN=Atp2a2 PE=1 SV=2	MOUSE	12
exosome	330	2.08	2.08	11.11	4.693	2.203	sp|O55143|AT2A2_MOUSE	Sarcoplasmic/endoplasmic reticulum calcium ATPase 2 OS=Mus musculus GN=Atp2a2 PE=1 SV=2	MOUSE	1
exosome-mimetic NVs	371	8.47	8.47	23.86	18.56	18.56	sp|O55234|PSB5_MOUSE	Proteasome subunit beta type-5 OS=Mus musculus GN=Psmb5 PE=1 SV=3	MOUSE	5
exosome	200	4.87	4.87	18.56	14.02	14.02	sp|O55234|PSB5_MOUSE	Proteasome subunit beta type-5 OS=Mus musculus GN=Psmb5 PE=1 SV=3	MOUSE	3
exosome-mimetic NVs	347	9.08	9.08	28.47	18.43	18.43	sp|O70194|EIF3D_MOUSE	Eukaryotic translation initiation factor 3 subunit D OS=Mus musculus GN=Eif3d PE=1 SV=2	MOUSE	6
exosome	475	1.08	1.08	13.5	5.474	1.825	sp|O70194|EIF3D_MOUSE	Eukaryotic translation initiation factor 3 subunit D OS=Mus musculus GN=Eif3d PE=1 SV=2	MOUSE	1
exosome-mimetic NVs	321	9.58	9.58	28.63	25.1	25.1	sp|O70435|PSA3_MOUSE	Proteasome subunit alpha type-3 OS=Mus musculus GN=Psma3 PE=1 SV=3	MOUSE	5
exosome	182	5.54	5.54	21.57	16.86	16.86	sp|O70435|PSA3_MOUSE	Proteasome subunit alpha type-3 OS=Mus musculus GN=Psma3 PE=1 SV=3	MOUSE	3
exosome-mimetic NVs	175	14.02	14.02	37.12	25.76	25.76	sp|O70475|UGDH_MOUSE	UDP-glucose 6-dehydrogenase OS=Mus musculus GN=Ugdh PE=1 SV=1	MOUSE	8
exosome	46	16.49	16.49	50.1	33.87	19.27	sp|O70475|UGDH_MOUSE	UDP-glucose 6-dehydrogenase OS=Mus musculus GN=Ugdh PE=1 SV=1	MOUSE	7
exosome-mimetic NVs	944	2.31	2.31	22.68	8.922	8.922	sp|O88456|CPNS1_MOUSE	Calpain small subunit 1 OS=Mus musculus GN=Capns1 PE=1 SV=1	MOUSE	2
exosome	345	2.02	2.02	8.922	8.922	5.576	sp|O88456|CPNS1_MOUSE	Calpain small subunit 1 OS=Mus musculus GN=Capns1 PE=1 SV=1	MOUSE	1
exosome-mimetic NVs	743	4	4	13.18	13.18	13.18	sp|O88668|CREG1_MOUSE	Protein CREG1 OS=Mus musculus GN=Creg1 PE=1 SV=1	MOUSE	2
exosome	411	2	2	5	5	5	sp|O88668|CREG1_MOUSE	Protein CREG1 OS=Mus musculus GN=Creg1 PE=1 SV=1	MOUSE	1
exosome-mimetic NVs	91	20.74	20.74	50.23	39.82	36.43	sp|O88685|PRS6A_MOUSE	26S protease regulatory subunit 6A OS=Mus musculus GN=Psmc3 PE=1 SV=2	MOUSE	11
exosome	70	13.46	13.46	38.01	33.03	30.77	sp|O88685|PRS6A_MOUSE	26S protease regulatory subunit 6A OS=Mus musculus GN=Psmc3 PE=1 SV=2	MOUSE	7
exosome-mimetic NVs	963	2.18	2.18	0.962	0.962	0.4581	sp|O88783|FA5_MOUSE	Coagulation factor V OS=Mus musculus GN=F5 PE=1 SV=1	MOUSE	1
exosome	143	7.18	7.18	8.933	2.703	1.695	sp|O88783|FA5_MOUSE	Coagulation factor V OS=Mus musculus GN=F5 PE=1 SV=1	MOUSE	4
exosome-mimetic NVs	575	5.34	7.13	28.02	15.7	12.8	sp|O88844|IDHC_MOUSE	Isocitrate dehydrogenase [NADP] cytoplasmic OS=Mus musculus GN=Idh1 PE=1 SV=2	MOUSE	4
exosome	447	1.4	1.4	16.91	9.42	2.899	sp|O88844|IDHC_MOUSE	Isocitrate dehydrogenase [NADP] cytoplasmic OS=Mus musculus GN=Idh1 PE=1 SV=2	MOUSE	1
exosome-mimetic NVs	927	2.45	2.45	13.79	7.586	3.908	sp|O89017|LGMN_MOUSE	Legumain OS=Mus musculus GN=Lgmn PE=1 SV=1	MOUSE	1
exosome	249	4	4	7.586	7.586	7.586	sp|O89017|LGMN_MOUSE	Legumain OS=Mus musculus GN=Lgmn PE=1 SV=1	MOUSE	2
exosome-mimetic NVs	1045	2.01	2.01	8	2.4	2.4	sp|P00329|ADH1_MOUSE	Alcohol dehydrogenase 1 OS=Mus musculus GN=Adh1 PE=1 SV=2	MOUSE	1
exosome	380	2	2	8.267	2.4	2.4	sp|P00329|ADH1_MOUSE	Alcohol dehydrogenase 1 OS=Mus musculus GN=Adh1 PE=1 SV=2	MOUSE	1
exosome-mimetic NVs	50	27.34	27.34	25.02	19.72	15.33	sp|P01027|CO3_MOUSE	Complement C3 OS=Mus musculus GN=C3 PE=1 SV=3	MOUSE	16
exosome	3	132.21	132.21	64.7	58.21	46.12	sp|P01027|CO3_MOUSE	Complement C3 OS=Mus musculus GN=C3 PE=1 SV=3	MOUSE	91
exosome-mimetic NVs	959	2.2	2.2	6.847	1.669	1.151	sp|P01029|CO4B_MOUSE	Complement C4-B OS=Mus musculus GN=C4b PE=1 SV=3	MOUSE	1
exosome	5	88.37	88.37	50.92	43.96	41.2	sp|P01029|CO4B_MOUSE	Complement C4-B OS=Mus musculus GN=C4b PE=1 SV=3	MOUSE	53
exosome-mimetic NVs	123	17.2	17.2	32.04	32.04	29.56	sp|P01899|HA11_MOUSE	H-2 class I histocompatibility antigen, D-B alpha chain OS=Mus musculus GN=H2-D1 PE=1 SV=2	MOUSE	10
exosome	250	3.96	8	20.72	12.43	12.43	sp|P01899|HA11_MOUSE	H-2 class I histocompatibility antigen, D-B alpha chain OS=Mus musculus GN=H2-D1 PE=1 SV=2	MOUSE	4
exosome-mimetic NVs	712	0	5.8	10.14	10.14	10.14	sp|P01900|HA12_MOUSE	H-2 class I histocompatibility antigen, D-D alpha chain OS=Mus musculus GN=H2-D1 PE=1 SV=1	MOUSE	3
exosome	250	0	4.51	10.14	10.14	10.14	sp|P01900|HA12_MOUSE	H-2 class I histocompatibility antigen, D-D alpha chain OS=Mus musculus GN=H2-D1 PE=1 SV=1	MOUSE	3
exosome-mimetic NVs	712	4	7.92	20.87	16.8	16.8	sp|P01901|HA1B_MOUSE	H-2 class I histocompatibility antigen, K-B alpha chain OS=Mus musculus GN=H2-K1 PE=1 SV=1	MOUSE	5
exosome	130	8	8	23.85	13.28	13.28	sp|P01901|HA1B_MOUSE	H-2 class I histocompatibility antigen, K-B alpha chain OS=Mus musculus GN=H2-K1 PE=1 SV=1	MOUSE	4
exosome-mimetic NVs	1125	2	2	21.83	10.56	10.56	sp|P01942|HBA_MOUSE	Hemoglobin subunit alpha OS=Mus musculus GN=Hba PE=1 SV=2	MOUSE	1
exosome	140	7.42	7.42	53.52	36.62	36.62	sp|P01942|HBA_MOUSE	Hemoglobin subunit alpha OS=Mus musculus GN=Hba PE=1 SV=2	MOUSE	5
exosome-mimetic NVs	841	0	2	6.803	6.803	6.803	sp|P02088|HBB1_MOUSE	Hemoglobin subunit beta-1 OS=Mus musculus GN=Hbb-b1 PE=1 SV=2	MOUSE	1
exosome	91	10.52	10.52	53.74	53.74	42.86	sp|P02088|HBB1_MOUSE	Hemoglobin subunit beta-1 OS=Mus musculus GN=Hbb-b1 PE=1 SV=2	MOUSE	7
exosome-mimetic NVs	307	9.88	9.91	17.19	15.61	14.04	sp|P02535|K1C10_MOUSE	Keratin, type I cytoskeletal 10 OS=Mus musculus GN=Krt10 PE=1 SV=3	MOUSE	9
exosome	263	3.73	3.74	20	8.947	8.947	sp|P02535|K1C10_MOUSE	Keratin, type I cytoskeletal 10 OS=Mus musculus GN=Krt10 PE=1 SV=3	MOUSE	3
exosome-mimetic NVs	42	29	29	47.67	46.05	41.63	sp|P05202|AATM_MOUSE	Aspartate aminotransferase, mitochondrial OS=Mus musculus GN=Got2 PE=1 SV=1	MOUSE	17
exosome	281	3.37	3.37	9.07	6.744	6.744	sp|P05202|AATM_MOUSE	Aspartate aminotransferase, mitochondrial OS=Mus musculus GN=Got2 PE=1 SV=1	MOUSE	2
exosome-mimetic NVs	62	0	24.68	41.02	41.02	41.02	sp|P05213|TBA1B_MOUSE	Tubulin alpha-1B chain OS=Mus musculus GN=Tuba1b PE=1 SV=2	MOUSE	15
exosome	44	0	16.88	39.47	33.26	30.16	sp|P05213|TBA1B_MOUSE	Tubulin alpha-1B chain OS=Mus musculus GN=Tuba1b PE=1 SV=2	MOUSE	9
exosome-mimetic NVs	66	23.94	23.94	66.67	52.72	44.44	sp|P05784|K1C18_MOUSE	Keratin, type I cytoskeletal 18 OS=Mus musculus GN=Krt18 PE=1 SV=5	MOUSE	14
exosome	13	41.71	41.71	65.25	61.7	56.03	sp|P05784|K1C18_MOUSE	Keratin, type I cytoskeletal 18 OS=Mus musculus GN=Krt18 PE=1 SV=5	MOUSE	28
exosome-mimetic NVs	1123	2	2	10.78	4.79	4.79	sp|P06797|CATL1_MOUSE	Cathepsin L1 OS=Mus musculus GN=Ctsl PE=1 SV=2	MOUSE	2
exosome	459	1.28	1.28	5.689	2.695	2.695	sp|P06797|CATL1_MOUSE	Cathepsin L1 OS=Mus musculus GN=Ctsl PE=1 SV=2	MOUSE	1
exosome-mimetic NVs	345	9.1	9.1	29.9	13.99	10.49	sp|P06801|MAOX_MOUSE	NADP-dependent malic enzyme OS=Mus musculus GN=Me1 PE=1 SV=2	MOUSE	4
exosome	294	3	3	16.26	8.217	3.147	sp|P06801|MAOX_MOUSE	NADP-dependent malic enzyme OS=Mus musculus GN=Me1 PE=1 SV=2	MOUSE	1
exosome-mimetic NVs	24	35.7	35.7	53.98	51.92	49.56	sp|P07356|ANXA2_MOUSE	Annexin A2 OS=Mus musculus GN=Anxa2 PE=1 SV=2	MOUSE	24
exosome	55	15.58	15.58	27.43	26.84	26.84	sp|P07356|ANXA2_MOUSE	Annexin A2 OS=Mus musculus GN=Anxa2 PE=1 SV=2	MOUSE	8
exosome-mimetic NVs	629	4.58	8.93	12.96	9.004	9.004	sp|P07901|HS90A_MOUSE	Heat shock protein HSP 90-alpha OS=Mus musculus GN=Hsp90aa1 PE=1 SV=4	MOUSE	5
exosome	293	3.1	9.81	16.1	11.32	9.277	sp|P07901|HS90A_MOUSE	Heat shock protein HSP 90-alpha OS=Mus musculus GN=Hsp90aa1 PE=1 SV=4	MOUSE	5
exosome-mimetic NVs	13	41.1	41.1	41.15	40.52	33.79	sp|P08113|ENPL_MOUSE	Endoplasmin OS=Mus musculus GN=Hsp90b1 PE=1 SV=2	MOUSE	20
exosome	121	8.63	10.99	21.57	14.21	9.352	sp|P08113|ENPL_MOUSE	Endoplasmin OS=Mus musculus GN=Hsp90b1 PE=1 SV=2	MOUSE	5
exosome-mimetic NVs	849	3.09	3.09	16.23	16.23	16.23	sp|P08228|SODC_MOUSE	Superoxide dismutase [Cu-Zn] OS=Mus musculus GN=Sod1 PE=1 SV=2	MOUSE	2
exosome	535	0.51	0.51	20.13	7.143	7.143	sp|P08228|SODC_MOUSE	Superoxide dismutase [Cu-Zn] OS=Mus musculus GN=Sod1 PE=1 SV=2	MOUSE	1
exosome-mimetic NVs	132	16.76	16.76	44.08	44.08	41.12	sp|P08249|MDHM_MOUSE	Malate dehydrogenase, mitochondrial OS=Mus musculus GN=Mdh2 PE=1 SV=3	MOUSE	11
exosome	224	4.07	4.07	12.43	12.43	8.876	sp|P08249|MDHM_MOUSE	Malate dehydrogenase, mitochondrial OS=Mus musculus GN=Mdh2 PE=1 SV=3	MOUSE	2
exosome-mimetic NVs	1199	2	2	10.14	10.14	10.14	sp|P08905|LYZ2_MOUSE	Lysozyme C-2 OS=Mus musculus GN=Lyz2 PE=1 SV=2	MOUSE	1
exosome	379	2	2	17.57	10.14	10.14	sp|P08905|LYZ2_MOUSE	Lysozyme C-2 OS=Mus musculus GN=Lyz2 PE=1 SV=2	MOUSE	1
exosome-mimetic NVs	210	12.64	14.7	15.41	12.53	12.53	sp|P09055|ITB1_MOUSE	Integrin beta-1 OS=Mus musculus GN=Itgb1 PE=1 SV=1	MOUSE	8
exosome	138	7.58	7.58	15.29	7.769	7.769	sp|P09055|ITB1_MOUSE	Integrin beta-1 OS=Mus musculus GN=Itgb1 PE=1 SV=1	MOUSE	4
exosome-mimetic NVs	26	34.03	34.03	61.49	53.24	43.61	sp|P09103|PDIA1_MOUSE	Protein disulfide-isomerase OS=Mus musculus GN=P4hb PE=1 SV=2	MOUSE	19
exosome	120	8.74	8.74	37.33	21.61	16.7	sp|P09103|PDIA1_MOUSE	Protein disulfide-isomerase OS=Mus musculus GN=P4hb PE=1 SV=2	MOUSE	5
exosome-mimetic NVs	19	37.7	37.7	33.24	26.73	25.32	sp|P09405|NUCL_MOUSE	Nucleolin OS=Mus musculus GN=Ncl PE=1 SV=2	MOUSE	20
exosome	39	19.15	19.15	21.78	19.94	19.94	sp|P09405|NUCL_MOUSE	Nucleolin OS=Mus musculus GN=Ncl PE=1 SV=2	MOUSE	10
exosome-mimetic NVs	1291	1.51	1.51	17.75	7.914	4.317	sp|P09411|PGK1_MOUSE	Phosphoglycerate kinase 1 OS=Mus musculus GN=Pgk1 PE=1 SV=4	MOUSE	1
exosome	135	7.66	7.66	39.09	20.62	17.03	sp|P09411|PGK1_MOUSE	Phosphoglycerate kinase 1 OS=Mus musculus GN=Pgk1 PE=1 SV=4	MOUSE	5
exosome-mimetic NVs	374	8.39	8.39	24.73	24.73	20.88	sp|P09528|FRIH_MOUSE	Ferritin heavy chain OS=Mus musculus GN=Fth1 PE=1 SV=2	MOUSE	5
exosome	269	3.64	3.64	25.27	19.23	19.23	sp|P09528|FRIH_MOUSE	Ferritin heavy chain OS=Mus musculus GN=Fth1 PE=1 SV=2	MOUSE	4
exosome-mimetic NVs	1346	1.15	1.15	6.222	2.036	2.036	sp|P09803|CADH1_MOUSE	Cadherin-1 OS=Mus musculus GN=Cdh1 PE=1 SV=1	MOUSE	1
exosome	458	1.29	1.29	5.204	1.131	1.131	sp|P09803|CADH1_MOUSE	Cadherin-1 OS=Mus musculus GN=Cdh1 PE=1 SV=1	MOUSE	1
exosome-mimetic NVs	669	0	4.15	60.33	48.52	36.72	sp|P0CG49|UBB_MOUSE	Polyubiquitin-B OS=Mus musculus GN=Ubb PE=2 SV=1	MOUSE	2
exosome	328	0	2.1	32.79	32.79	20.98	sp|P0CG49|UBB_MOUSE	Polyubiquitin-B OS=Mus musculus GN=Ubb PE=2 SV=1	MOUSE	1
exosome-mimetic NVs	669	0	4.15	56.4	45.37	34.33	sp|P0CG50|UBC_MOUSE	Polyubiquitin-C OS=Mus musculus GN=Ubc PE=1 SV=2	MOUSE	2
exosome	328	0	2.1	30.65	30.65	19.62	sp|P0CG50|UBC_MOUSE	Polyubiquitin-C OS=Mus musculus GN=Ubc PE=1 SV=2	MOUSE	1
exosome-mimetic NVs	206	12.84	12.84	35.71	30.74	30.74	sp|P10126|EF1A1_MOUSE	Elongation factor 1-alpha 1 OS=Mus musculus GN=Eef1a1 PE=1 SV=3	MOUSE	13
exosome	178	5.7	5.7	19.7	17.1	17.1	sp|P10126|EF1A1_MOUSE	Elongation factor 1-alpha 1 OS=Mus musculus GN=Eef1a1 PE=1 SV=3	MOUSE	5
exosome-mimetic NVs	989	2.07	2.07	6.104	1.285	1.285	sp|P10493|NID1_MOUSE	Nidogen-1 OS=Mus musculus GN=Nid1 PE=1 SV=2	MOUSE	1
exosome	9	59.72	59.72	44.26	40.08	37.51	sp|P10493|NID1_MOUSE	Nidogen-1 OS=Mus musculus GN=Nid1 PE=1 SV=2	MOUSE	50
exosome-mimetic NVs	158	14.69	14.69	36.87	31.56	31.56	sp|P10605|CATB_MOUSE	Cathepsin B OS=Mus musculus GN=Ctsb PE=1 SV=2	MOUSE	14
exosome	113	9.3	9.3	27.73	19.76	19.76	sp|P10605|CATB_MOUSE	Cathepsin B OS=Mus musculus GN=Ctsb PE=1 SV=2	MOUSE	6
exosome-mimetic NVs	336	0	8	13.02	13.02	13.02	sp|P10630|IF4A2_MOUSE	Eukaryotic initiation factor 4A-II OS=Mus musculus GN=Eif4a2 PE=1 SV=2	MOUSE	4
exosome	184	0	5.46	19.9	9.091	9.091	sp|P10630|IF4A2_MOUSE	Eukaryotic initiation factor 4A-II OS=Mus musculus GN=Eif4a2 PE=1 SV=2	MOUSE	3
exosome-mimetic NVs	597	0	4.99	22.52	22.52	18.02	sp|P10648|GSTA2_MOUSE	Glutathione S-transferase A2 OS=Mus musculus GN=Gsta2 PE=1 SV=3	MOUSE	3
exosome	443	0	1.46	12.61	8.108	8.108	sp|P10648|GSTA2_MOUSE	Glutathione S-transferase A2 OS=Mus musculus GN=Gsta2 PE=1 SV=3	MOUSE	1
exosome-mimetic NVs	249	11	11	40.37	32.57	23.85	sp|P10649|GSTM1_MOUSE	Glutathione S-transferase Mu 1 OS=Mus musculus GN=Gstm1 PE=1 SV=2	MOUSE	5
exosome	212	4.57	4.57	35.78	26.61	15.14	sp|P10649|GSTM1_MOUSE	Glutathione S-transferase Mu 1 OS=Mus musculus GN=Gstm1 PE=1 SV=2	MOUSE	2
exosome-mimetic NVs	147	15.58	15.58	27.05	25.14	25.14	sp|P10810|CD14_MOUSE	Monocyte differentiation antigen CD14 OS=Mus musculus GN=Cd14 PE=1 SV=1	MOUSE	8
exosome	429	1.62	1.62	12.3	4.372	4.372	sp|P10810|CD14_MOUSE	Monocyte differentiation antigen CD14 OS=Mus musculus GN=Cd14 PE=1 SV=1	MOUSE	1
exosome-mimetic NVs	968	2.15	2.15	18.81	11.47	5.505	sp|P10833|RRAS_MOUSE	Ras-related protein R-Ras OS=Mus musculus GN=Rras PE=1 SV=1	MOUSE	1
exosome	476	1.08	1.08	9.174	7.339	7.339	sp|P10833|RRAS_MOUSE	Ras-related protein R-Ras OS=Mus musculus GN=Rras PE=1 SV=1	MOUSE	1
exosome-mimetic NVs	486	0	6.55	26.98	26.98	26.98	sp|P10853|H2B1F_MOUSE	Histone H2B type 1-F/J/L OS=Mus musculus GN=Hist1h2bf PE=1 SV=2	MOUSE	8
exosome	327	0	2.12	26.19	19.05	11.9	sp|P10853|H2B1F_MOUSE	Histone H2B type 1-F/J/L OS=Mus musculus GN=Hist1h2bf PE=1 SV=2	MOUSE	2
exosome-mimetic NVs	486	0	6.55	26.98	26.98	26.98	sp|P10854|H2B1M_MOUSE	Histone H2B type 1-M OS=Mus musculus GN=Hist1h2bm PE=1 SV=2	MOUSE	8
exosome	327	0	2.12	26.19	19.05	11.9	sp|P10854|H2B1M_MOUSE	Histone H2B type 1-M OS=Mus musculus GN=Hist1h2bm PE=1 SV=2	MOUSE	2
exosome-mimetic NVs	64	24.08	24.08	16.63	13.48	8.639	sp|P11276|FINC_MOUSE	Fibronectin OS=Mus musculus GN=Fn1 PE=1 SV=4	MOUSE	12
exosome	1	191.09	191.09	63.42	59.43	54.82	sp|P11276|FINC_MOUSE	Fibronectin OS=Mus musculus GN=Fn1 PE=1 SV=4	MOUSE	147
exosome-mimetic NVs	567	5.45	5.45	39.3	24.38	24.38	sp|P11352|GPX1_MOUSE	Glutathione peroxidase 1 OS=Mus musculus GN=Gpx1 PE=1 SV=2	MOUSE	3
exosome	468	1.17	1.17	25.37	16.42	6.965	sp|P11352|GPX1_MOUSE	Glutathione peroxidase 1 OS=Mus musculus GN=Gpx1 PE=1 SV=2	MOUSE	1
exosome-mimetic NVs	581	5.31	5.31	12.81	9.36	9.36	sp|P11438|LAMP1_MOUSE	Lysosome-associated membrane glycoprotein 1 OS=Mus musculus GN=Lamp1 PE=1 SV=2	MOUSE	4
exosome	399	2	2	6.158	2.956	2.956	sp|P11438|LAMP1_MOUSE	Lysosome-associated membrane glycoprotein 1 OS=Mus musculus GN=Lamp1 PE=1 SV=2	MOUSE	1
exosome-mimetic NVs	184	13.73	19.83	26.38	17.13	17.13	sp|P11499|HS90B_MOUSE	Heat shock protein HSP 90-beta OS=Mus musculus GN=Hsp90ab1 PE=1 SV=3	MOUSE	10
exosome	77	12.48	12.48	26.52	13.4	11.74	sp|P11499|HS90B_MOUSE	Heat shock protein HSP 90-beta OS=Mus musculus GN=Hsp90ab1 PE=1 SV=3	MOUSE	6
exosome-mimetic NVs	46	27.76	27.77	56.12	33.27	30.82	sp|P11679|K2C8_MOUSE	Keratin, type II cytoskeletal 8 OS=Mus musculus GN=Krt8 PE=1 SV=4	MOUSE	17
exosome	14	39.75	39.75	66.53	57.96	51.63	sp|P11679|K2C8_MOUSE	Keratin, type II cytoskeletal 8 OS=Mus musculus GN=Krt8 PE=1 SV=4	MOUSE	28
exosome-mimetic NVs	118	17.83	17.83	60.17	31.92	31.92	sp|P11725|OTC_MOUSE	Ornithine carbamoyltransferase, mitochondrial OS=Mus musculus GN=Otc PE=1 SV=1	MOUSE	9
exosome	163	6.08	6.08	23.73	15.82	13.28	sp|P11725|OTC_MOUSE	Ornithine carbamoyltransferase, mitochondrial OS=Mus musculus GN=Otc PE=1 SV=1	MOUSE	3
exosome-mimetic NVs	39	29.48	29.48	47.48	43.17	37.41	sp|P11983|TCPA_MOUSE	T-complex protein 1 subunit alpha OS=Mus musculus GN=Tcp1 PE=1 SV=3	MOUSE	16
exosome	73	13.17	13.29	32.55	19.6	18.17	sp|P11983|TCPA_MOUSE	T-complex protein 1 subunit alpha OS=Mus musculus GN=Tcp1 PE=1 SV=3	MOUSE	7
exosome-mimetic NVs	597	4.99	4.99	22.42	22.42	17.94	sp|P13745|GSTA1_MOUSE	Glutathione S-transferase A1 OS=Mus musculus GN=Gsta1 PE=1 SV=2	MOUSE	3
exosome	443	1.45	1.46	12.56	8.072	8.072	sp|P13745|GSTA1_MOUSE	Glutathione S-transferase A1 OS=Mus musculus GN=Gsta1 PE=1 SV=2	MOUSE	1
exosome-mimetic NVs	304	9.93	9.93	38.36	38.36	38.36	sp|P14131|RS16_MOUSE	40S ribosomal protein S16 OS=Mus musculus GN=Rps16 PE=1 SV=4	MOUSE	6
exosome	534	0.51	0.51	15.75	7.534	7.534	sp|P14131|RS16_MOUSE	40S ribosomal protein S16 OS=Mus musculus GN=Rps16 PE=1 SV=4	MOUSE	1
exosome-mimetic NVs	724	4	4	24.07	10.85	10.85	sp|P14206|RSSA_MOUSE	40S ribosomal protein SA OS=Mus musculus GN=Rpsa PE=1 SV=4	MOUSE	3
exosome	131	8	8	19.66	16.27	16.27	sp|P14206|RSSA_MOUSE	40S ribosomal protein SA OS=Mus musculus GN=Rpsa PE=1 SV=4	MOUSE	4
exosome-mimetic NVs	163	14.55	14.55	51.92	42.31	32.45	sp|P14211|CALR_MOUSE	Calreticulin OS=Mus musculus GN=Calr PE=1 SV=1	MOUSE	6
exosome	338	2.04	2.04	8.654	2.885	2.885	sp|P14211|CALR_MOUSE	Calreticulin OS=Mus musculus GN=Calr PE=1 SV=1	MOUSE	1
exosome-mimetic NVs	712	0	7.93	15.75	15.75	13.26	sp|P14426|HA13_MOUSE	H-2 class I histocompatibility antigen, D-K alpha chain OS=Mus musculus GN=H2-D1 PE=1 SV=1	MOUSE	4
exosome	130	0	6	9.669	9.669	9.669	sp|P14426|HA13_MOUSE	H-2 class I histocompatibility antigen, D-K alpha chain OS=Mus musculus GN=H2-D1 PE=1 SV=1	MOUSE	3
exosome-mimetic NVs	712	0	5.8	10.05	10.05	10.05	sp|P14427|HA14_MOUSE	H-2 class I histocompatibility antigen, D-P alpha chain OS=Mus musculus GN=H2-D1 PE=1 SV=1	MOUSE	3
exosome	250	0	4.51	10.05	10.05	10.05	sp|P14427|HA14_MOUSE	H-2 class I histocompatibility antigen, D-P alpha chain OS=Mus musculus GN=H2-D1 PE=1 SV=1	MOUSE	3
exosome-mimetic NVs	208	12.75	12.75	30.19	18.11	14.53	sp|P14685|PSMD3_MOUSE	26S proteasome non-ATPase regulatory subunit 3 OS=Mus musculus GN=Psmd3 PE=1 SV=3	MOUSE	6
exosome	426	1.7	1.7	14.91	5.283	2.453	sp|P14685|PSMD3_MOUSE	26S proteasome non-ATPase regulatory subunit 3 OS=Mus musculus GN=Psmd3 PE=1 SV=3	MOUSE	1
exosome-mimetic NVs	7	49.69	49.69	59.44	55.57	52.15	sp|P14824|ANXA6_MOUSE	Annexin A6 OS=Mus musculus GN=Anxa6 PE=1 SV=3	MOUSE	33
exosome	53	15.78	15.78	28.38	21.84	18.72	sp|P14824|ANXA6_MOUSE	Annexin A6 OS=Mus musculus GN=Anxa6 PE=1 SV=3	MOUSE	8
exosome-mimetic NVs	100	20.12	20.12	58.36	58.36	42.27	sp|P14869|RLA0_MOUSE	60S acidic ribosomal protein P0 OS=Mus musculus GN=Rplp0 PE=1 SV=3	MOUSE	12
exosome	198	4.92	4.92	20.82	11.04	11.04	sp|P14869|RLA0_MOUSE	60S acidic ribosomal protein P0 OS=Mus musculus GN=Rplp0 PE=1 SV=3	MOUSE	3
exosome-mimetic NVs	236	0	9.39	10.45	10.45	10.45	sp|P16381|DDX3L_MOUSE	Putative ATP-dependent RNA helicase Pl10 OS=Mus musculus GN=D1Pas1 PE=1 SV=1	MOUSE	5
exosome	103	0	8	16.52	7.121	7.121	sp|P16381|DDX3L_MOUSE	Putative ATP-dependent RNA helicase Pl10 OS=Mus musculus GN=D1Pas1 PE=1 SV=1	MOUSE	4
exosome-mimetic NVs	656	4.29	4.29	23.06	17.72	10.44	sp|P16460|ASSY_MOUSE	Argininosuccinate synthase OS=Mus musculus GN=Ass1 PE=1 SV=1	MOUSE	2
exosome	242	4	4	20.87	10.44	10.44	sp|P16460|ASSY_MOUSE	Argininosuccinate synthase OS=Mus musculus GN=Ass1 PE=1 SV=1	MOUSE	2
exosome-mimetic NVs	225	12.04	12.04	14.2	5.421	2.913	sp|P16546|SPTN1_MOUSE	Spectrin alpha chain, non-erythrocytic 1 OS=Mus musculus GN=Sptan1 PE=1 SV=4	MOUSE	5
exosome	12	42.98	42.98	27.95	17.44	13.39	sp|P16546|SPTN1_MOUSE	Spectrin alpha chain, non-erythrocytic 1 OS=Mus musculus GN=Sptan1 PE=1 SV=4	MOUSE	23
exosome-mimetic NVs	174	14.17	14.17	40.84	30.03	30.03	sp|P16858|G3P_MOUSE	Glyceraldehyde-3-phosphate dehydrogenase OS=Mus musculus GN=Gapdh PE=1 SV=2	MOUSE	7
exosome	62	14.9	14.9	47.75	39.04	39.04	sp|P16858|G3P_MOUSE	Glyceraldehyde-3-phosphate dehydrogenase OS=Mus musculus GN=Gapdh PE=1 SV=2	MOUSE	8
exosome-mimetic NVs	125	17.01	17.01	38.71	36.64	36.64	sp|P17182|ENOA_MOUSE	Alpha-enolase OS=Mus musculus GN=Eno1 PE=1 SV=3	MOUSE	11
exosome	45	16.8	16.8	48.16	32.49	32.49	sp|P17182|ENOA_MOUSE	Alpha-enolase OS=Mus musculus GN=Eno1 PE=1 SV=3	MOUSE	12
exosome-mimetic NVs	1775	0.1	5.05	15.35	4.401	4.401	sp|P17426|AP2A1_MOUSE	AP-2 complex subunit alpha-1 OS=Mus musculus GN=Ap2a1 PE=1 SV=1	MOUSE	3
exosome	529	0.53	4.86	10.64	5.834	3.173	sp|P17426|AP2A1_MOUSE	AP-2 complex subunit alpha-1 OS=Mus musculus GN=Ap2a1 PE=1 SV=1	MOUSE	3
exosome-mimetic NVs	379	8.32	8.36	14.93	8.422	6.183	sp|P17427|AP2A2_MOUSE	AP-2 complex subunit alpha-2 OS=Mus musculus GN=Ap2a2 PE=1 SV=2	MOUSE	4
exosome	78	12.35	12.35	21.43	11.62	10.13	sp|P17427|AP2A2_MOUSE	AP-2 complex subunit alpha-2 OS=Mus musculus GN=Ap2a2 PE=1 SV=2	MOUSE	6
exosome-mimetic NVs	447	0	7.16	17.37	13.56	9.746	sp|P17563|SBP1_MOUSE	Selenium-binding protein 1 OS=Mus musculus GN=Selenbp1 PE=1 SV=2	MOUSE	3
exosome	160	0	6.16	21.4	9.746	9.746	sp|P17563|SBP1_MOUSE	Selenium-binding protein 1 OS=Mus musculus GN=Selenbp1 PE=1 SV=2	MOUSE	4
exosome-mimetic NVs	90	20.78	22.38	40.57	34.15	29.06	sp|P17717|UDB17_MOUSE	UDP-glucuronosyltransferase 2B17 OS=Mus musculus GN=Ugt2b17 PE=1 SV=1	MOUSE	15
exosome	202	4.83	4.83	15.85	9.623	5.849	sp|P17717|UDB17_MOUSE	UDP-glucuronosyltransferase 2B17 OS=Mus musculus GN=Ugt2b17 PE=1 SV=1	MOUSE	2
exosome-mimetic NVs	686	4.1	4.1	29.88	16.46	16.46	sp|P17742|PPIA_MOUSE	Peptidyl-prolyl cis-trans isomerase A OS=Mus musculus GN=Ppia PE=1 SV=2	MOUSE	3
exosome	278	3.42	3.42	27.44	25.61	16.46	sp|P17742|PPIA_MOUSE	Peptidyl-prolyl cis-trans isomerase A OS=Mus musculus GN=Ppia PE=1 SV=2	MOUSE	2
exosome-mimetic NVs	705	4.02	4.02	19.4	9.699	9.699	sp|P17751|TPIS_MOUSE	Triosephosphate isomerase OS=Mus musculus GN=Tpi1 PE=1 SV=4	MOUSE	2
exosome	378	2	2	14.72	5.017	5.017	sp|P17751|TPIS_MOUSE	Triosephosphate isomerase OS=Mus musculus GN=Tpi1 PE=1 SV=4	MOUSE	1
exosome-mimetic NVs	119	17.8	17.8	30	28.05	25.61	sp|P18242|CATD_MOUSE	Cathepsin D OS=Mus musculus GN=Ctsd PE=1 SV=1	MOUSE	11
exosome	304	2.65	2.66	16.83	6.585	4.39	sp|P18242|CATD_MOUSE	Cathepsin D OS=Mus musculus GN=Ctsd PE=1 SV=1	MOUSE	1
exosome-mimetic NVs	300	10	10	51.2	49.4	49.4	sp|P18760|COF1_MOUSE	Cofilin-1 OS=Mus musculus GN=Cfl1 PE=1 SV=3	MOUSE	5
exosome	231	4.04	4.04	40.36	33.73	23.49	sp|P18760|COF1_MOUSE	Cofilin-1 OS=Mus musculus GN=Cfl1 PE=1 SV=3	MOUSE	2
exosome-mimetic NVs	1013	2.03	4.05	10.67	10.67	5.459	sp|P19001|K1C19_MOUSE	Keratin, type I cytoskeletal 19 OS=Mus musculus GN=Krt19 PE=1 SV=1	MOUSE	2
exosome	181	5.54	7.62	41.44	18.61	14.14	sp|P19001|K1C19_MOUSE	Keratin, type I cytoskeletal 19 OS=Mus musculus GN=Krt19 PE=1 SV=1	MOUSE	5
exosome-mimetic NVs	193	13.34	13.34	15.65	7.827	5.351	sp|P19096|FAS_MOUSE	Fatty acid synthase OS=Mus musculus GN=Fasn PE=1 SV=2	MOUSE	7
exosome	84	11.82	11.82	11.5	4.353	3.994	sp|P19096|FAS_MOUSE	Fatty acid synthase OS=Mus musculus GN=Fasn PE=1 SV=2	MOUSE	6
exosome-mimetic NVs	215	12.32	12.32	54.29	35.24	35.24	sp|P19157|GSTP1_MOUSE	Glutathione S-transferase P 1 OS=Mus musculus GN=Gstp1 PE=1 SV=2	MOUSE	9
exosome	88	11.09	11.09	44.76	43.81	41.43	sp|P19157|GSTP1_MOUSE	Glutathione S-transferase P 1 OS=Mus musculus GN=Gstp1 PE=1 SV=2	MOUSE	7
exosome-mimetic NVs	4	55.59	55.59	44.58	43.97	43.51	sp|P20029|GRP78_MOUSE	78 kDa glucose-regulated protein OS=Mus musculus GN=Hspa5 PE=1 SV=3	MOUSE	32
exosome	29	22.14	28.18	39.39	28.4	28.4	sp|P20029|GRP78_MOUSE	78 kDa glucose-regulated protein OS=Mus musculus GN=Hspa5 PE=1 SV=3	MOUSE	16
exosome-mimetic NVs	36	30.31	30.31	55.36	40.56	38.63	sp|P20152|VIME_MOUSE	Vimentin OS=Mus musculus GN=Vim PE=1 SV=3	MOUSE	15
exosome	24	26.93	26.93	55.15	36.7	31.12	sp|P20152|VIME_MOUSE	Vimentin OS=Mus musculus GN=Vim PE=1 SV=3	MOUSE	13
exosome-mimetic NVs	598	4.97	4.97	17.44	11.76	9.874	sp|P21614|VTDB_MOUSE	Vitamin D-binding protein OS=Mus musculus GN=Gc PE=1 SV=2	MOUSE	3
exosome	273	3.52	3.52	12.82	9.664	6.513	sp|P21614|VTDB_MOUSE	Vitamin D-binding protein OS=Mus musculus GN=Gc PE=1 SV=2	MOUSE	2
exosome-mimetic NVs	328	9.44	9.44	24.62	22.46	17.28	sp|P21956|MFGM_MOUSE	Lactadherin OS=Mus musculus GN=Mfge8 PE=1 SV=3	MOUSE	5
exosome	179	5.66	5.66	19.65	12.74	12.74	sp|P21956|MFGM_MOUSE	Lactadherin OS=Mus musculus GN=Mfge8 PE=1 SV=3	MOUSE	3
exosome-mimetic NVs	223	12.1	12.1	27.41	15.45	13.27	sp|P21981|TGM2_MOUSE	Protein-glutamine gamma-glutamyltransferase 2 OS=Mus musculus GN=Tgm2 PE=1 SV=4	MOUSE	6
exosome	40	18.98	18.98	34.99	29.01	21.87	sp|P21981|TGM2_MOUSE	Protein-glutamine gamma-glutamyltransferase 2 OS=Mus musculus GN=Tgm2 PE=1 SV=4	MOUSE	10
exosome-mimetic NVs	882	0	2.21	21.54	21.54	14.62	sp|P22752|H2A1_MOUSE	Histone H2A type 1 OS=Mus musculus GN=Hist1h2ab PE=1 SV=3	MOUSE	2
exosome	404	0	2	14.62	14.62	14.62	sp|P22752|H2A1_MOUSE	Histone H2A type 1 OS=Mus musculus GN=Hist1h2ab PE=1 SV=3	MOUSE	1
exosome-mimetic NVs	1120	2	2	8.955	4.229	4.229	sp|P22777|PAI1_MOUSE	Plasminogen activator inhibitor 1 OS=Mus musculus GN=Serpine1 PE=1 SV=1	MOUSE	1
exosome	71	13.4	13.4	38.56	30.35	28.61	sp|P22777|PAI1_MOUSE	Plasminogen activator inhibitor 1 OS=Mus musculus GN=Serpine1 PE=1 SV=1	MOUSE	7
exosome-mimetic NVs	84	21.48	21.48	18.3	13.39	8.854	sp|P23116|EIF3A_MOUSE	Eukaryotic translation initiation factor 3 subunit A OS=Mus musculus GN=Eif3a PE=1 SV=5	MOUSE	9
exosome	87	11.48	11.48	14.29	6.771	5.432	sp|P23116|EIF3A_MOUSE	Eukaryotic translation initiation factor 3 subunit A OS=Mus musculus GN=Eif3a PE=1 SV=5	MOUSE	6
exosome-mimetic NVs	32	31.37	31.37	54.65	48.77	48.58	sp|P24270|CATA_MOUSE	Catalase OS=Mus musculus GN=Cat PE=1 SV=4	MOUSE	25
exosome	291	3.12	3.12	22.77	8.159	8.159	sp|P24270|CATA_MOUSE	Catalase OS=Mus musculus GN=Cat PE=1 SV=4	MOUSE	2
exosome-mimetic NVs	344	9.19	9.19	39.35	29.17	23.61	sp|P24369|PPIB_MOUSE	Peptidyl-prolyl cis-trans isomerase B OS=Mus musculus GN=Ppib PE=1 SV=2	MOUSE	5
exosome	256	3.88	3.88	35.19	28.7	6.019	sp|P24369|PPIB_MOUSE	Peptidyl-prolyl cis-trans isomerase B OS=Mus musculus GN=Ppib PE=1 SV=2	MOUSE	2
exosome-mimetic NVs	45	27.77	29.01	44.51	40.92	39.32	sp|P24549|AL1A1_MOUSE	Retinal dehydrogenase 1 OS=Mus musculus GN=Aldh1a1 PE=1 SV=5	MOUSE	16
exosome	68	14.02	14.02	40.12	25.55	23.55	sp|P24549|AL1A1_MOUSE	Retinal dehydrogenase 1 OS=Mus musculus GN=Aldh1a1 PE=1 SV=5	MOUSE	8
exosome-mimetic NVs	393	8.05	8.05	29.01	18.77	18.77	sp|P25444|RS2_MOUSE	40S ribosomal protein S2 OS=Mus musculus GN=Rps2 PE=1 SV=3	MOUSE	4
exosome	220	4.16	4.16	14.68	14.68	8.191	sp|P25444|RS2_MOUSE	40S ribosomal protein S2 OS=Mus musculus GN=Rps2 PE=1 SV=3	MOUSE	2
exosome-mimetic NVs	1033	2.02	2.02	11.88	6.271	6.271	sp|P25688|URIC_MOUSE	Uricase OS=Mus musculus GN=Uox PE=1 SV=2	MOUSE	1
exosome	36	20.53	20.53	45.21	41.25	35.97	sp|P25688|URIC_MOUSE	Uricase OS=Mus musculus GN=Uox PE=1 SV=2	MOUSE	12
exosome-mimetic NVs	15	40.57	40.57	27.08	16.33	14.92	sp|P26039|TLN1_MOUSE	Talin-1 OS=Mus musculus GN=Tln1 PE=1 SV=2	MOUSE	21
exosome	7	71.58	71.58	39.71	28.77	27.55	sp|P26039|TLN1_MOUSE	Talin-1 OS=Mus musculus GN=Tln1 PE=1 SV=2	MOUSE	43
exosome-mimetic NVs	411	7.75	7.75	27.56	11.61	7.106	sp|P26041|MOES_MOUSE	Moesin OS=Mus musculus GN=Msn PE=1 SV=3	MOUSE	3
exosome	436	1.5	1.5	8.492	4.506	1.56	sp|P26041|MOES_MOUSE	Moesin OS=Mus musculus GN=Msn PE=1 SV=3	MOUSE	1
exosome-mimetic NVs	144	15.85	15.85	22.52	19.54	17.55	sp|P26231|CTNA1_MOUSE	Catenin alpha-1 OS=Mus musculus GN=Ctnna1 PE=1 SV=1	MOUSE	9
exosome	325	2.12	2.12	11.15	4.636	3.201	sp|P26231|CTNA1_MOUSE	Catenin alpha-1 OS=Mus musculus GN=Ctnna1 PE=1 SV=1	MOUSE	1
exosome-mimetic NVs	14	41.04	41.04	56.45	52.15	44.09	sp|P26443|DHE3_MOUSE	Glutamate dehydrogenase 1, mitochondrial OS=Mus musculus GN=Glud1 PE=1 SV=1	MOUSE	31
exosome	56	15.49	15.49	31	21.86	21.86	sp|P26443|DHE3_MOUSE	Glutamate dehydrogenase 1, mitochondrial OS=Mus musculus GN=Glud1 PE=1 SV=1	MOUSE	9
exosome-mimetic NVs	406	7.91	7.92	35.51	20.56	20.56	sp|P26516|PSMD7_MOUSE	26S proteasome non-ATPase regulatory subunit 7 OS=Mus musculus GN=Psmd7 PE=1 SV=2	MOUSE	5
exosome	247	4	4	16.2	12.15	12.15	sp|P26516|PSMD7_MOUSE	26S proteasome non-ATPase regulatory subunit 7 OS=Mus musculus GN=Psmd7 PE=1 SV=2	MOUSE	2
exosome-mimetic NVs	75	22.55	22.55	29.04	20.96	14.61	sp|P27046|MA2A1_MOUSE	Alpha-mannosidase 2 OS=Mus musculus GN=Man2a1 PE=1 SV=2	MOUSE	11
exosome	280	3.39	3.39	4.87	4.261	2.348	sp|P27046|MA2A1_MOUSE	Alpha-mannosidase 2 OS=Mus musculus GN=Man2a1 PE=1 SV=2	MOUSE	2
exosome-mimetic NVs	221	12.13	12.13	35.24	22.83	22.83	sp|P27659|RL3_MOUSE	60S ribosomal protein L3 OS=Mus musculus GN=Rpl3 PE=1 SV=3	MOUSE	11
exosome	359	2	2	17.37	5.955	5.955	sp|P27659|RL3_MOUSE	60S ribosomal protein L3 OS=Mus musculus GN=Rpl3 PE=1 SV=3	MOUSE	1
exosome-mimetic NVs	882	0	2.81	22.38	22.38	13.29	sp|P27661|H2AX_MOUSE	Histone H2AX OS=Mus musculus GN=H2afx PE=1 SV=2	MOUSE	2
exosome	404	0	2	13.29	13.29	13.29	sp|P27661|H2AX_MOUSE	Histone H2AX OS=Mus musculus GN=H2afx PE=1 SV=2	MOUSE	1
exosome-mimetic NVs	20	36.96	36.96	49.5	45.15	37.82	sp|P27773|PDIA3_MOUSE	Protein disulfide-isomerase A3 OS=Mus musculus GN=Pdia3 PE=1 SV=2	MOUSE	19
exosome	76	12.79	12.79	25.54	22.97	20	sp|P27773|PDIA3_MOUSE	Protein disulfide-isomerase A3 OS=Mus musculus GN=Pdia3 PE=1 SV=2	MOUSE	7
exosome-mimetic NVs	61	25.05	25.05	33.81	29.72	24.53	sp|P29341|PABP1_MOUSE	Polyadenylate-binding protein 1 OS=Mus musculus GN=Pabpc1 PE=1 SV=2	MOUSE	13
exosome	108	9.65	9.65	21.86	11.32	11.32	sp|P29341|PABP1_MOUSE	Polyadenylate-binding protein 1 OS=Mus musculus GN=Pabpc1 PE=1 SV=2	MOUSE	5
exosome-mimetic NVs	217	12.22	12.22	55.74	51.37	44.26	sp|P29391|FRIL1_MOUSE	Ferritin light chain 1 OS=Mus musculus GN=Ftl1 PE=1 SV=2	MOUSE	9
exosome	147	6.91	6.91	44.26	37.16	37.16	sp|P29391|FRIL1_MOUSE	Ferritin light chain 1 OS=Mus musculus GN=Ftl1 PE=1 SV=2	MOUSE	5
exosome-mimetic NVs	640	4.46	4.47	9.205	9.205	3.766	sp|P29788|VTNC_MOUSE	Vitronectin OS=Mus musculus GN=Vtn PE=1 SV=2	MOUSE	2
exosome	204	4.78	4.78	9.205	9.205	6.276	sp|P29788|VTNC_MOUSE	Vitronectin OS=Mus musculus GN=Vtn PE=1 SV=2	MOUSE	3
exosome-mimetic NVs	491	6.5	6.5	13.65	5.65	5.65	sp|P30999|CTND1_MOUSE	Catenin delta-1 OS=Mus musculus GN=Ctnnd1 PE=1 SV=2	MOUSE	4
exosome	334	2.06	2.06	10.02	1.493	1.493	sp|P30999|CTND1_MOUSE	Catenin delta-1 OS=Mus musculus GN=Ctnnd1 PE=1 SV=2	MOUSE	1
exosome-mimetic NVs	499	6.35	6.35	33.55	21.61	15.81	sp|P31230|AIMP1_MOUSE	Aminoacyl tRNA synthase complex-interacting multifunctional protein 1 OS=Mus musculus GN=Aimp1 PE=1 SV=2	MOUSE	3
exosome	377	2	2	15.16	3.871	3.871	sp|P31230|AIMP1_MOUSE	Aminoacyl tRNA synthase complex-interacting multifunctional protein 1 OS=Mus musculus GN=Aimp1 PE=1 SV=2	MOUSE	1
exosome-mimetic NVs	1214	1.89	1.89	2.581	2.581	2.581	sp|P32261|ANT3_MOUSE	Antithrombin-III OS=Mus musculus GN=Serpinc1 PE=1 SV=1	MOUSE	1
exosome	96	10.22	10.22	23.01	18.28	18.28	sp|P32261|ANT3_MOUSE	Antithrombin-III OS=Mus musculus GN=Serpinc1 PE=1 SV=1	MOUSE	7
exosome-mimetic NVs	366	8.64	8.64	28.88	20.22	13.9	sp|P34914|HYES_MOUSE	Bifunctional epoxide hydrolase 2 OS=Mus musculus GN=Ephx2 PE=1 SV=2	MOUSE	4
exosome	366	2	2	10.29	3.61	3.61	sp|P34914|HYES_MOUSE	Bifunctional epoxide hydrolase 2 OS=Mus musculus GN=Ephx2 PE=1 SV=2	MOUSE	1
exosome-mimetic NVs	852	3.08	3.08	12.47	4.017	4.017	sp|P34960|MMP12_MOUSE	Macrophage metalloelastase OS=Mus musculus GN=Mmp12 PE=1 SV=3	MOUSE	2
exosome	60	15.01	15.01	30.44	20.51	18.39	sp|P34960|MMP12_MOUSE	Macrophage metalloelastase OS=Mus musculus GN=Mmp12 PE=1 SV=3	MOUSE	7
exosome-mimetic NVs	511	6.09	8.1	49.04	23.08	23.08	sp|P35279|RAB6A_MOUSE	Ras-related protein Rab-6A OS=Mus musculus GN=Rab6a PE=1 SV=4	MOUSE	4
exosome	473	0.01	1.12	11.06	11.06	5.288	sp|P35279|RAB6A_MOUSE	Ras-related protein Rab-6A OS=Mus musculus GN=Rab6a PE=1 SV=4	MOUSE	1
exosome-mimetic NVs	1230	1.83	1.83	6.496	0.9402	0.9402	sp|P35441|TSP1_MOUSE	Thrombospondin-1 OS=Mus musculus GN=Thbs1 PE=1 SV=1	MOUSE	1
exosome	25	26.56	26.56	18.97	11.79	11.79	sp|P35441|TSP1_MOUSE	Thrombospondin-1 OS=Mus musculus GN=Thbs1 PE=1 SV=1	MOUSE	21
exosome-mimetic NVs	101	19.98	19.98	40.95	36.89	32.32	sp|P35564|CALX_MOUSE	Calnexin OS=Mus musculus GN=Canx PE=1 SV=1	MOUSE	13
exosome	511	0.69	0.69	4.399	2.707	2.707	sp|P35564|CALX_MOUSE	Calnexin OS=Mus musculus GN=Canx PE=1 SV=1	MOUSE	1
exosome-mimetic NVs	362	8.71	8.71	34.67	29.65	23.62	sp|P35700|PRDX1_MOUSE	Peroxiredoxin-1 OS=Mus musculus GN=Prdx1 PE=1 SV=1	MOUSE	5
exosome	193	5.16	5.16	36.18	14.57	14.57	sp|P35700|PRDX1_MOUSE	Peroxiredoxin-1 OS=Mus musculus GN=Prdx1 PE=1 SV=1	MOUSE	4
exosome-mimetic NVs	928	2.45	2.45	18.22	18.22	18.22	sp|P35762|CD81_MOUSE	CD81 antigen OS=Mus musculus GN=Cd81 PE=1 SV=2	MOUSE	2
exosome	319	2.27	2.27	18.22	18.22	9.746	sp|P35762|CD81_MOUSE	CD81 antigen OS=Mus musculus GN=Cd81 PE=1 SV=2	MOUSE	1
exosome-mimetic NVs	740	4	4	13.83	13.83	13.83	sp|P35980|RL18_MOUSE	60S ribosomal protein L18 OS=Mus musculus GN=Rpl18 PE=1 SV=3	MOUSE	2
exosome	246	4	4	19.15	13.83	13.83	sp|P35980|RL18_MOUSE	60S ribosomal protein L18 OS=Mus musculus GN=Rpl18 PE=1 SV=3	MOUSE	2
exosome-mimetic NVs	12	41.7	41.7	39.03	37.85	36.52	sp|P38647|GRP75_MOUSE	Stress-70 protein, mitochondrial OS=Mus musculus GN=Hspa9 PE=1 SV=3	MOUSE	27
exosome	265	3.73	3.73	19.29	10.31	5.891	sp|P38647|GRP75_MOUSE	Stress-70 protein, mitochondrial OS=Mus musculus GN=Hspa9 PE=1 SV=3	MOUSE	3
exosome-mimetic NVs	209	12.7	12.7	34.81	25.95	25.95	sp|P40124|CAP1_MOUSE	Adenylyl cyclase-associated protein 1 OS=Mus musculus GN=Cap1 PE=1 SV=4	MOUSE	7
exosome	194	5.09	5.09	19.83	11.18	11.18	sp|P40124|CAP1_MOUSE	Adenylyl cyclase-associated protein 1 OS=Mus musculus GN=Cap1 PE=1 SV=4	MOUSE	3
exosome-mimetic NVs	78	22.26	22.26	37.88	33.55	33.55	sp|P40142|TKT_MOUSE	Transketolase OS=Mus musculus GN=Tkt PE=1 SV=1	MOUSE	12
exosome	495	0.85	0.85	14.13	2.729	2.729	sp|P40142|TKT_MOUSE	Transketolase OS=Mus musculus GN=Tkt PE=1 SV=1	MOUSE	1
exosome-mimetic NVs	1055	2.01	2.01	9.244	4.622	4.622	sp|P41731|CD63_MOUSE	CD63 antigen OS=Mus musculus GN=Cd63 PE=1 SV=2	MOUSE	1
exosome	44	27.87	27.87	39.78	35.04	31.2	sp|P42932|TCPQ_MOUSE	T-complex protein 1 subunit theta OS=Mus musculus GN=Cct8 PE=1 SV=3	MOUSE	15
exosome-mimetic NVs	42	17.72	17.72	34.49	27.55	27.55	sp|P42932|TCPQ_MOUSE	T-complex protein 1 subunit theta OS=Mus musculus GN=Cct8 PE=1 SV=3	MOUSE	11
exosome	520	6.04	6.04	29.33	8.545	8.545	sp|P46471|PRS7_MOUSE	26S protease regulatory subunit 7 OS=Mus musculus GN=Psmc2 PE=1 SV=5	MOUSE	3
exosome-mimetic NVs	151	6.58	6.58	30.02	12.93	10.39	sp|P46471|PRS7_MOUSE	26S protease regulatory subunit 7 OS=Mus musculus GN=Psmc2 PE=1 SV=5	MOUSE	3
exosome	176	14	14	42.66	42.66	42.66	sp|P46638|RB11B_MOUSE	Ras-related protein Rab-11B OS=Mus musculus GN=Rab11b PE=1 SV=3	MOUSE	8
exosome-mimetic NVs	307	2.56	2.56	30.28	15.14	5.505	sp|P46638|RB11B_MOUSE	Ras-related protein Rab-11B OS=Mus musculus GN=Rab11b PE=1 SV=3	MOUSE	1
exosome	41	29.14	29.14	45.47	44.51	42.97	sp|P47738|ALDH2_MOUSE	Aldehyde dehydrogenase, mitochondrial OS=Mus musculus GN=Aldh2 PE=1 SV=1	MOUSE	17
exosome-mimetic NVs	289	3.16	4.27	15.03	15.03	4.239	sp|P47738|ALDH2_MOUSE	Aldehyde dehydrogenase, mitochondrial OS=Mus musculus GN=Aldh2 PE=1 SV=1	MOUSE	2
exosome	427	7.4	7.4	26.35	20.94	13.36	sp|P47757|CAPZB_MOUSE	F-actin-capping protein subunit beta OS=Mus musculus GN=Capzb PE=1 SV=3	MOUSE	3
exosome-mimetic NVs	485	0.97	0.97	15.52	7.22	7.22	sp|P47757|CAPZB_MOUSE	F-actin-capping protein subunit beta OS=Mus musculus GN=Capzb PE=1 SV=3	MOUSE	1
exosome	167	14.34	14.34	31.76	31.76	28.72	sp|P47911|RL6_MOUSE	60S ribosomal protein L6 OS=Mus musculus GN=Rpl6 PE=1 SV=3	MOUSE	10
exosome-mimetic NVs	397	2	2	8.446	5.068	5.068	sp|P47911|RL6_MOUSE	60S ribosomal protein L6 OS=Mus musculus GN=Rpl6 PE=1 SV=3	MOUSE	1
exosome	311	9.81	9.81	27.49	27.01	27.01	sp|P47963|RL13_MOUSE	60S ribosomal protein L13 OS=Mus musculus GN=Rpl13 PE=1 SV=3	MOUSE	6
exosome-mimetic NVs	171	6	6	22.27	15.17	15.17	sp|P47963|RL13_MOUSE	60S ribosomal protein L13 OS=Mus musculus GN=Rpl13 PE=1 SV=3	MOUSE	3
exosome	34	31.19	31.19	72.41	61.76	50.16	sp|P48036|ANXA5_MOUSE	Annexin A5 OS=Mus musculus GN=Anxa5 PE=1 SV=1	MOUSE	18
exosome-mimetic NVs	95	10.3	10.3	34.48	30.41	24.14	sp|P48036|ANXA5_MOUSE	Annexin A5 OS=Mus musculus GN=Anxa5 PE=1 SV=1	MOUSE	5
exosome	1274	1.6	1.6	3.459	2.105	2.105	sp|P48678|LMNA_MOUSE	Prelamin-A/C OS=Mus musculus GN=Lmna PE=1 SV=2	MOUSE	1
exosome-mimetic NVs	90	10.78	10.78	31.58	14.89	9.774	sp|P48678|LMNA_MOUSE	Prelamin-A/C OS=Mus musculus GN=Lmna PE=1 SV=2	MOUSE	6
exosome	287	10.23	10.23	34.38	25.31	20.31	sp|P49312|ROA1_MOUSE	Heterogeneous nuclear ribonucleoprotein A1 OS=Mus musculus GN=Hnrnpa1 PE=1 SV=2	MOUSE	6
exosome-mimetic NVs	445	1.43	1.43	8.438	3.125	3.125	sp|P49312|ROA1_MOUSE	Heterogeneous nuclear ribonucleoprotein A1 OS=Mus musculus GN=Hnrnpa1 PE=1 SV=2	MOUSE	1
exosome	200	13.03	13.03	41.88	38.89	38.89	sp|P49722|PSA2_MOUSE	Proteasome subunit alpha type-2 OS=Mus musculus GN=Psma2 PE=1 SV=3	MOUSE	7
exosome-mimetic NVs	216	4.26	4.26	43.16	23.08	14.1	sp|P49722|PSA2_MOUSE	Proteasome subunit alpha type-2 OS=Mus musculus GN=Psma2 PE=1 SV=3	MOUSE	2
exosome	197	13.2	13.2	21.99	21.76	21.76	sp|P50247|SAHH_MOUSE	Adenosylhomocysteinase OS=Mus musculus GN=Ahcy PE=1 SV=3	MOUSE	7
exosome-mimetic NVs	117	9.02	9.02	22.69	15.97	15.97	sp|P50247|SAHH_MOUSE	Adenosylhomocysteinase OS=Mus musculus GN=Ahcy PE=1 SV=3	MOUSE	5
exosome	714	4	4.07	10.31	5.967	3.978	sp|P50446|K2C6A_MOUSE	Keratin, type II cytoskeletal 6A OS=Mus musculus GN=Krt6a PE=1 SV=3	MOUSE	3
exosome-mimetic NVs	323	0	2.31	13.92	5.606	3.978	sp|P50446|K2C6A_MOUSE	Keratin, type II cytoskeletal 6A OS=Mus musculus GN=Krt6a PE=1 SV=3	MOUSE	2
exosome	86	21.38	21.38	32.9	27.71	25.28	sp|P50516|VATA_MOUSE	V-type proton ATPase catalytic subunit A OS=Mus musculus GN=Atp6v1a PE=1 SV=2	MOUSE	11
exosome-mimetic NVs	329	2.1	2.1	15.72	2.431	2.431	sp|P50516|VATA_MOUSE	V-type proton ATPase catalytic subunit A OS=Mus musculus GN=Atp6v1a PE=1 SV=2	MOUSE	1
exosome	1190	2	2	16.33	16.33	16.33	sp|P50543|S10AB_MOUSE	Protein S100-A11 OS=Mus musculus GN=S100a11 PE=1 SV=1	MOUSE	1
exosome-mimetic NVs	410	2	2	16.33	16.33	16.33	sp|P50543|S10AB_MOUSE	Protein S100-A11 OS=Mus musculus GN=S100a11 PE=1 SV=1	MOUSE	1
exosome	188	13.48	13.48	57.49	52.66	43	sp|P51150|RAB7A_MOUSE	Ras-related protein Rab-7a OS=Mus musculus GN=Rab7a PE=1 SV=2	MOUSE	7
exosome-mimetic NVs	396	2	2	13.04	6.763	6.763	sp|P51150|RAB7A_MOUSE	Ras-related protein Rab-7a OS=Mus musculus GN=Rab7a PE=1 SV=2	MOUSE	1
exosome	222	12.13	12.13	24.19	18.14	15.12	sp|P51174|ACADL_MOUSE	Long-chain specific acyl-CoA dehydrogenase, mitochondrial OS=Mus musculus GN=Acadl PE=1 SV=2	MOUSE	7
exosome-mimetic NVs	449	1.39	1.39	20.23	5.814	5.814	sp|P51174|ACADL_MOUSE	Long-chain specific acyl-CoA dehydrogenase, mitochondrial OS=Mus musculus GN=Acadl PE=1 SV=2	MOUSE	1
exosome	1307	1.39	1.39	7.54	4.309	3.052	sp|P51655|GPC4_MOUSE	Glypican-4 OS=Mus musculus GN=Gpc4 PE=1 SV=2	MOUSE	1
exosome-mimetic NVs	332	2.07	2.07	17.77	3.052	3.052	sp|P51655|GPC4_MOUSE	Glypican-4 OS=Mus musculus GN=Gpc4 PE=1 SV=2	MOUSE	1
exosome	76	22.49	22.49	51.01	43.62	40.27	sp|P51881|ADT2_MOUSE	ADP/ATP translocase 2 OS=Mus musculus GN=Slc25a5 PE=1 SV=3	MOUSE	15
exosome-mimetic NVs	146	6.91	6.91	19.8	19.8	14.43	sp|P51881|ADT2_MOUSE	ADP/ATP translocase 2 OS=Mus musculus GN=Slc25a5 PE=1 SV=3	MOUSE	4
exosome	279	10.4	10.4	46.83	30.99	27.46	sp|P54116|STOM_MOUSE	Erythrocyte band 7 integral membrane protein OS=Mus musculus GN=Stom PE=1 SV=3	MOUSE	5
exosome-mimetic NVs	409	2	2	4.225	4.225	4.225	sp|P54116|STOM_MOUSE	Erythrocyte band 7 integral membrane protein OS=Mus musculus GN=Stom PE=1 SV=3	MOUSE	1
exosome	353	8.91	8.91	30.62	26.32	26.32	sp|P54775|PRS6B_MOUSE	26S protease regulatory subunit 6B OS=Mus musculus GN=Psmc4 PE=1 SV=2	MOUSE	6
exosome-mimetic NVs	148	6.81	6.81	37.08	32.3	24.4	sp|P54775|PRS6B_MOUSE	26S protease regulatory subunit 6B OS=Mus musculus GN=Psmc4 PE=1 SV=2	MOUSE	4
exosome	292	10.13	10.13	22.24	15.35	15.35	sp|P54869|HMCS2_MOUSE	Hydroxymethylglutaryl-CoA synthase, mitochondrial OS=Mus musculus GN=Hmgcs2 PE=1 SV=2	MOUSE	5
exosome-mimetic NVs	365	2	2	12.4	2.165	2.165	sp|P54869|HMCS2_MOUSE	Hydroxymethylglutaryl-CoA synthase, mitochondrial OS=Mus musculus GN=Hmgcs2 PE=1 SV=2	MOUSE	1
exosome	687	4.09	8.13	38.16	21.26	21.26	sp|P55258|RAB8A_MOUSE	Ras-related protein Rab-8A OS=Mus musculus GN=Rab8a PE=1 SV=2	MOUSE	4
exosome-mimetic NVs	473	0	1.1	20.29	5.314	5.314	sp|P55258|RAB8A_MOUSE	Ras-related protein Rab-8A OS=Mus musculus GN=Rab8a PE=1 SV=2	MOUSE	1
exosome	731	4	4	34.09	26.14	26.14	sp|P56135|ATPK_MOUSE	ATP synthase subunit f, mitochondrial OS=Mus musculus GN=Atp5j2 PE=1 SV=3	MOUSE	3
exosome-mimetic NVs	408	2	2	12.5	12.5	12.5	sp|P56135|ATPK_MOUSE	ATP synthase subunit f, mitochondrial OS=Mus musculus GN=Atp5j2 PE=1 SV=3	MOUSE	1
exosome	600	4.91	4.91	31.34	31.34	31.34	sp|P56395|CYB5_MOUSE	Cytochrome b5 OS=Mus musculus GN=Cyb5a PE=1 SV=2	MOUSE	3
exosome-mimetic NVs	132	8	8	41.04	41.04	41.04	sp|P56395|CYB5_MOUSE	Cytochrome b5 OS=Mus musculus GN=Cyb5a PE=1 SV=2	MOUSE	4
exosome	5	52.29	52.29	71.83	71.83	71.83	sp|P56480|ATPB_MOUSE	ATP synthase subunit beta, mitochondrial OS=Mus musculus GN=Atp5b PE=1 SV=2	MOUSE	48
exosome-mimetic NVs	17	31.97	31.97	68.43	57.47	57.47	sp|P56480|ATPB_MOUSE	ATP synthase subunit beta, mitochondrial OS=Mus musculus GN=Atp5b PE=1 SV=2	MOUSE	19
exosome	192	13.36	13.36	13.52	12.94	11.07	sp|P58252|EF2_MOUSE	Elongation factor 2 OS=Mus musculus GN=Eef2 PE=1 SV=2	MOUSE	7
exosome-mimetic NVs	54	15.72	15.72	35.31	15.27	14.22	sp|P58252|EF2_MOUSE	Elongation factor 2 OS=Mus musculus GN=Eef2 PE=1 SV=2	MOUSE	8
exosome	806	3.46	3.46	16.07	16.07	9.524	sp|P59999|ARPC4_MOUSE	Actin-related protein 2/3 complex subunit 4 OS=Mus musculus GN=Arpc4 PE=1 SV=3	MOUSE	2
exosome-mimetic NVs	502	0.79	0.8	20.83	11.31	4.762	sp|P59999|ARPC4_MOUSE	Actin-related protein 2/3 complex subunit 4 OS=Mus musculus GN=Arpc4 PE=1 SV=3	MOUSE	1
exosome	898	2.66	2.66	21.27	13.6	3.07	sp|P60122|RUVB1_MOUSE	RuvB-like 1 OS=Mus musculus GN=Ruvbl1 PE=1 SV=1	MOUSE	1
exosome-mimetic NVs	276	3.46	3.46	15.79	6.579	6.579	sp|P60122|RUVB1_MOUSE	RuvB-like 1 OS=Mus musculus GN=Ruvbl1 PE=1 SV=1	MOUSE	2
exosome	228	11.98	11.98	33.93	26.97	21.8	sp|P60229|EIF3E_MOUSE	Eukaryotic translation initiation factor 3 subunit E OS=Mus musculus GN=Eif3e PE=1 SV=1	MOUSE	6
exosome-mimetic NVs	145	6.96	6.96	20	17.08	12.58	sp|P60229|EIF3E_MOUSE	Eukaryotic translation initiation factor 3 subunit E OS=Mus musculus GN=Eif3e PE=1 SV=1	MOUSE	4
exosome	816	3.35	3.35	9.27	9.27	9.27	sp|P60335|PCBP1_MOUSE	Poly(rC)-binding protein 1 OS=Mus musculus GN=Pcbp1 PE=1 SV=1	MOUSE	2
exosome-mimetic NVs	395	2	2	6.18	3.652	3.652	sp|P60335|PCBP1_MOUSE	Poly(rC)-binding protein 1 OS=Mus musculus GN=Pcbp1 PE=1 SV=1	MOUSE	1
exosome	58	25.38	25.38	60	60	46.4	sp|P60710|ACTB_MOUSE	Actin, cytoplasmic 1 OS=Mus musculus GN=Actb PE=1 SV=1	MOUSE	18
exosome-mimetic NVs	28	22.22	22.22	54.13	53.6	48.53	sp|P60710|ACTB_MOUSE	Actin, cytoplasmic 1 OS=Mus musculus GN=Actb PE=1 SV=1	MOUSE	15
exosome	336	9.34	9.34	29.8	19.7	16.75	sp|P60843|IF4A1_MOUSE	Eukaryotic initiation factor 4A-I OS=Mus musculus GN=Eif4a1 PE=1 SV=1	MOUSE	5
exosome-mimetic NVs	184	5.46	5.46	21.92	9.113	9.113	sp|P60843|IF4A1_MOUSE	Eukaryotic initiation factor 4A-I OS=Mus musculus GN=Eif4a1 PE=1 SV=1	MOUSE	3
exosome	1324	1.27	5.62	21.5	20.5	20.5	sp|P61027|RAB10_MOUSE	Ras-related protein Rab-10 OS=Mus musculus GN=Rab10 PE=1 SV=1	MOUSE	3
exosome-mimetic NVs	473	0	1.1	5.5	5.5	5.5	sp|P61027|RAB10_MOUSE	Ras-related protein Rab-10 OS=Mus musculus GN=Rab10 PE=1 SV=1	MOUSE	1
exosome	1061	2	8	36.23	21.26	21.26	sp|P61028|RAB8B_MOUSE	Ras-related protein Rab-8B OS=Mus musculus GN=Rab8b PE=1 SV=1	MOUSE	4
exosome-mimetic NVs	473	0	1.1	21.26	5.314	5.314	sp|P61028|RAB8B_MOUSE	Ras-related protein Rab-8B OS=Mus musculus GN=Rab8b PE=1 SV=1	MOUSE	1
exosome	472	6.76	6.76	29.95	15.48	15.48	sp|P61161|ARP2_MOUSE	Actin-related protein 2 OS=Mus musculus GN=Actr2 PE=1 SV=1	MOUSE	4
exosome-mimetic NVs	133	7.86	7.86	22.34	17.77	14.21	sp|P61161|ARP2_MOUSE	Actin-related protein 2 OS=Mus musculus GN=Actr2 PE=1 SV=1	MOUSE	5
exosome	653	4.31	4.31	27.62	17.68	17.68	sp|P61205|ARF3_MOUSE	ADP-ribosylation factor 3 OS=Mus musculus GN=Arf3 PE=2 SV=2	MOUSE	3
exosome-mimetic NVs	251	0	3.96	53.59	23.76	16.02	sp|P61205|ARF3_MOUSE	ADP-ribosylation factor 3 OS=Mus musculus GN=Arf3 PE=2 SV=2	MOUSE	2
exosome	589	5.19	5.19	19.87	14.9	9.935	sp|P61979|HNRPK_MOUSE	Heterogeneous nuclear ribonucleoprotein K OS=Mus musculus GN=Hnrnpk PE=1 SV=1	MOUSE	3
exosome-mimetic NVs	175	5.79	5.79	14.9	14.9	9.935	sp|P61979|HNRPK_MOUSE	Heterogeneous nuclear ribonucleoprotein K OS=Mus musculus GN=Hnrnpk PE=1 SV=1	MOUSE	3
exosome	337	9.3	9.3	46.39	43.3	33.51	sp|P62082|RS7_MOUSE	40S ribosomal protein S7 OS=Mus musculus GN=Rps7 PE=2 SV=1	MOUSE	5
exosome-mimetic NVs	481	1.01	1.01	11.86	5.67	5.67	sp|P62082|RS7_MOUSE	40S ribosomal protein S7 OS=Mus musculus GN=Rps7 PE=2 SV=1	MOUSE	1
exosome	296	10.08	10.08	30.23	22.5	22.5	sp|P62192|PRS4_MOUSE	26S protease regulatory subunit 4 OS=Mus musculus GN=Psmc1 PE=1 SV=1	MOUSE	6
exosome-mimetic NVs	134	7.83	7.83	21.36	21.36	16.82	sp|P62192|PRS4_MOUSE	26S protease regulatory subunit 4 OS=Mus musculus GN=Psmc1 PE=1 SV=1	MOUSE	5
exosome	194	13.26	13.26	44.09	33.5	18.72	sp|P62196|PRS8_MOUSE	26S protease regulatory subunit 8 OS=Mus musculus GN=Psmc5 PE=1 SV=1	MOUSE	6
exosome-mimetic NVs	114	9.17	9.17	30.79	23.4	20.69	sp|P62196|PRS8_MOUSE	26S protease regulatory subunit 8 OS=Mus musculus GN=Psmc5 PE=1 SV=1	MOUSE	5
exosome	299	10	10	42.31	35.58	35.58	sp|P62242|RS8_MOUSE	40S ribosomal protein S8 OS=Mus musculus GN=Rps8 PE=1 SV=2	MOUSE	8
exosome-mimetic NVs	173	6	6	25.48	19.71	19.71	sp|P62242|RS8_MOUSE	40S ribosomal protein S8 OS=Mus musculus GN=Rps8 PE=1 SV=2	MOUSE	3
exosome	1250	1.7	1.7	25	11.96	11.96	sp|P62305|RUXE_MOUSE	Small nuclear ribonucleoprotein E OS=Mus musculus GN=Snrpe PE=1 SV=1	MOUSE	1
exosome-mimetic NVs	1187	2	2	15.12	15.12	15.12	sp|P62307|RUXF_MOUSE	Small nuclear ribonucleoprotein F OS=Mus musculus GN=Snrpf PE=1 SV=1	MOUSE	1
exosome	1315	1.33	1.33	36.97	26.05	16.81	sp|P62315|SMD1_MOUSE	Small nuclear ribonucleoprotein Sm D1 OS=Mus musculus GN=Snrpd1 PE=1 SV=1	MOUSE	1
exosome-mimetic NVs	514	0.65	0.65	16.81	16.81	16.81	sp|P62315|SMD1_MOUSE	Small nuclear ribonucleoprotein Sm D1 OS=Mus musculus GN=Snrpd1 PE=1 SV=1	MOUSE	1
exosome	818	3.29	3.29	15.08	15.08	15.08	sp|P62320|SMD3_MOUSE	Small nuclear ribonucleoprotein Sm D3 OS=Mus musculus GN=Snrpd3 PE=1 SV=1	MOUSE	2
exosome-mimetic NVs	538	0.5	0.5	7.143	7.143	7.143	sp|P62320|SMD3_MOUSE	Small nuclear ribonucleoprotein Sm D3 OS=Mus musculus GN=Snrpd3 PE=1 SV=1	MOUSE	1
exosome	198	13.17	13.17	44.99	37.53	25.96	sp|P62334|PRS10_MOUSE	26S protease regulatory subunit 10B OS=Mus musculus GN=Psmc6 PE=1 SV=1	MOUSE	6
exosome-mimetic NVs	74	12.98	12.98	35.22	29.31	29.31	sp|P62334|PRS10_MOUSE	26S protease regulatory subunit 10B OS=Mus musculus GN=Psmc6 PE=1 SV=1	MOUSE	7
exosome	176	0	12	46.76	33.33	33.33	sp|P62492|RB11A_MOUSE	Ras-related protein Rab-11A OS=Mus musculus GN=Rab11a PE=1 SV=3	MOUSE	7
exosome-mimetic NVs	307	0	1.75	40.28	11.57	5.556	sp|P62492|RB11A_MOUSE	Ras-related protein Rab-11A OS=Mus musculus GN=Rab11a PE=1 SV=3	MOUSE	1
exosome	574	5.35	5.35	20.91	14.83	14.83	sp|P62702|RS4X_MOUSE	40S ribosomal protein S4, X isoform OS=Mus musculus GN=Rps4x PE=1 SV=2	MOUSE	3
exosome-mimetic NVs	508	0.74	0.74	9.886	9.886	6.464	sp|P62702|RS4X_MOUSE	40S ribosomal protein S4, X isoform OS=Mus musculus GN=Rps4x PE=1 SV=2	MOUSE	1
exosome	688	4.09	4.09	20.45	9.091	9.091	sp|P62717|RL18A_MOUSE	60S ribosomal protein L18a OS=Mus musculus GN=Rpl18a PE=1 SV=1	MOUSE	2
exosome-mimetic NVs	279	3.42	3.42	14.2	9.091	9.091	sp|P62717|RL18A_MOUSE	60S ribosomal protein L18a OS=Mus musculus GN=Rpl18a PE=1 SV=1	MOUSE	2
exosome	649	4.39	4.4	21.15	19.87	19.87	sp|P62751|RL23A_MOUSE	60S ribosomal protein L23a OS=Mus musculus GN=Rpl23a PE=1 SV=1	MOUSE	3
exosome-mimetic NVs	492	0.88	0.89	17.95	8.333	8.333	sp|P62751|RL23A_MOUSE	60S ribosomal protein L23a OS=Mus musculus GN=Rpl23a PE=1 SV=1	MOUSE	1
exosome	428	7.39	9.45	51.71	28.29	28.29	sp|P62821|RAB1A_MOUSE	Ras-related protein Rab-1A OS=Mus musculus GN=Rab1A PE=1 SV=3	MOUSE	5
exosome-mimetic NVs	473	0.01	1.12	19.51	10.73	5.366	sp|P62821|RAB1A_MOUSE	Ras-related protein Rab-1A OS=Mus musculus GN=Rab1A PE=1 SV=3	MOUSE	1
exosome	676	4.15	4.15	46.9	46.9	28.28	sp|P62843|RS15_MOUSE	40S ribosomal protein S15 OS=Mus musculus GN=Rps15 PE=1 SV=2	MOUSE	4
exosome-mimetic NVs	509	0.74	0.74	13.1	13.1	13.1	sp|P62843|RS15_MOUSE	40S ribosomal protein S15 OS=Mus musculus GN=Rps15 PE=1 SV=2	MOUSE	1
exosome	514	6.09	6.09	35.34	34.59	26.32	sp|P62849|RS24_MOUSE	40S ribosomal protein S24 OS=Mus musculus GN=Rps24 PE=1 SV=1	MOUSE	3
exosome-mimetic NVs	237	4.01	4.01	39.1	20.3	20.3	sp|P62849|RS24_MOUSE	40S ribosomal protein S24 OS=Mus musculus GN=Rps24 PE=1 SV=1	MOUSE	2
exosome	1025	2.02	2.02	33.91	26.09	13.04	sp|P62855|RS26_MOUSE	40S ribosomal protein S26 OS=Mus musculus GN=Rps26 PE=1 SV=3	MOUSE	1
exosome-mimetic NVs	375	2	2	45.22	13.04	13.04	sp|P62855|RS26_MOUSE	40S ribosomal protein S26 OS=Mus musculus GN=Rps26 PE=1 SV=3	MOUSE	1
exosome	150	15.27	16.74	52.67	47.33	40.33	sp|P62908|RS3_MOUSE	40S ribosomal protein S3 OS=Mus musculus GN=Rps3 PE=1 SV=1	MOUSE	8
exosome-mimetic NVs	474	1.12	1.12	13.58	5.761	5.761	sp|P62908|RS3_MOUSE	40S ribosomal protein S3 OS=Mus musculus GN=Rps3 PE=1 SV=1	MOUSE	1
exosome	690	4.08	4.08	31.43	31.43	21.43	sp|P62962|PROF1_MOUSE	Profilin-1 OS=Mus musculus GN=Pfn1 PE=1 SV=2	MOUSE	2
exosome-mimetic NVs	192	5.18	5.18	33.57	28.57	28.57	sp|P62962|PROF1_MOUSE	Profilin-1 OS=Mus musculus GN=Pfn1 PE=1 SV=2	MOUSE	4
exosome	669	4.18	4.18	41.67	35.9	30.13	sp|P62983|RS27A_MOUSE	Ubiquitin-40S ribosomal protein S27a OS=Mus musculus GN=Rps27a PE=1 SV=2	MOUSE	5
exosome-mimetic NVs	328	2.11	2.11	21.15	16.03	10.26	sp|P62983|RS27A_MOUSE	Ubiquitin-40S ribosomal protein S27a OS=Mus musculus GN=Rps27a PE=1 SV=2	MOUSE	1
exosome	669	0	4.15	35.94	28.91	21.88	sp|P62984|RL40_MOUSE	Ubiquitin-60S ribosomal protein L40 OS=Mus musculus GN=Uba52 PE=1 SV=2	MOUSE	2
exosome-mimetic NVs	328	0	2.1	19.53	19.53	12.5	sp|P62984|RL40_MOUSE	Ubiquitin-60S ribosomal protein L40 OS=Mus musculus GN=Uba52 PE=1 SV=2	MOUSE	1
exosome	25	34.44	38.55	49.23	39.78	33.44	sp|P63017|HSP7C_MOUSE	Heat shock cognate 71 kDa protein OS=Mus musculus GN=Hspa8 PE=1 SV=1	MOUSE	20
exosome-mimetic NVs	21	28.93	28.93	37.77	33.13	27.55	sp|P63017|HSP7C_MOUSE	Heat shock cognate 71 kDa protein OS=Mus musculus GN=Hspa8 PE=1 SV=1	MOUSE	18
exosome	1267	1.63	1.63	10.33	4.786	3.275	sp|P63037|DNJA1_MOUSE	DnaJ homolog subfamily A member 1 OS=Mus musculus GN=Dnaja1 PE=1 SV=1	MOUSE	1
exosome-mimetic NVs	239	4.01	4.01	17.63	15.62	8.06	sp|P63037|DNJA1_MOUSE	DnaJ homolog subfamily A member 1 OS=Mus musculus GN=Dnaja1 PE=1 SV=1	MOUSE	2
exosome	10	47.2	47.2	62.48	58.46	53.05	sp|P63038|CH60_MOUSE	60 kDa heat shock protein, mitochondrial OS=Mus musculus GN=Hspd1 PE=1 SV=1	MOUSE	32
exosome-mimetic NVs	51	16.02	16.02	37.17	26.53	22.16	sp|P63038|CH60_MOUSE	60 kDa heat shock protein, mitochondrial OS=Mus musculus GN=Hspd1 PE=1 SV=1	MOUSE	10
exosome	398	8	8.01	41.22	25.71	22.45	sp|P63101|1433Z_MOUSE	14-3-3 protein zeta/delta OS=Mus musculus GN=Ywhaz PE=1 SV=1	MOUSE	4
exosome-mimetic NVs	297	2.86	2.86	37.14	11.43	11.43	sp|P63101|1433Z_MOUSE	14-3-3 protein zeta/delta OS=Mus musculus GN=Ywhaz PE=1 SV=1	MOUSE	2
exosome	58	0	23.26	55.2	55.2	41.6	sp|P63260|ACTG_MOUSE	Actin, cytoplasmic 2 OS=Mus musculus GN=Actg1 PE=1 SV=1	MOUSE	17
exosome-mimetic NVs	28	0	20.09	49.33	48.8	43.73	sp|P63260|ACTG_MOUSE	Actin, cytoplasmic 2 OS=Mus musculus GN=Actg1 PE=1 SV=1	MOUSE	14
exosome	458	7.06	7.06	43.7	43.7	36.3	sp|P63276|RS17_MOUSE	40S ribosomal protein S17 OS=Mus musculus GN=Rps17 PE=1 SV=2	MOUSE	5
exosome-mimetic NVs	407	2	2	16.3	16.3	16.3	sp|P63276|RS17_MOUSE	40S ribosomal protein S17 OS=Mus musculus GN=Rps17 PE=1 SV=2	MOUSE	1
exosome	303	10	10	32.73	32.73	32.73	sp|P63325|RS10_MOUSE	40S ribosomal protein S10 OS=Mus musculus GN=Rps10 PE=1 SV=1	MOUSE	5
exosome-mimetic NVs	394	2	2	15.76	5.455	5.455	sp|P63325|RS10_MOUSE	40S ribosomal protein S10 OS=Mus musculus GN=Rps10 PE=1 SV=1	MOUSE	1
exosome	99	20.12	20.12	73.16	62.13	54.78	sp|P67778|PHB_MOUSE	Prohibitin OS=Mus musculus GN=Phb PE=1 SV=1	MOUSE	11
exosome-mimetic NVs	268	3.66	3.66	29.04	14.71	14.71	sp|P67778|PHB_MOUSE	Prohibitin OS=Mus musculus GN=Phb PE=1 SV=1	MOUSE	2
exosome	1428	0.75	0.75	23.66	11.04	3.47	sp|P68040|GBLP_MOUSE	Guanine nucleotide-binding protein subunit beta-2-like 1 OS=Mus musculus GN=Gnb2l1 PE=1 SV=3	MOUSE	1
exosome-mimetic NVs	236	4.01	4.01	22.71	10.09	7.571	sp|P68040|GBLP_MOUSE	Guanine nucleotide-binding protein subunit beta-2-like 1 OS=Mus musculus GN=Gnb2l1 PE=1 SV=3	MOUSE	2
exosome	1219	1.85	24.68	41.02	41.02	41.02	sp|P68369|TBA1A_MOUSE	Tubulin alpha-1A chain OS=Mus musculus GN=Tuba1a PE=1 SV=1	MOUSE	15
exosome-mimetic NVs	44	0	14.75	36.36	30.16	27.05	sp|P68369|TBA1A_MOUSE	Tubulin alpha-1A chain OS=Mus musculus GN=Tuba1a PE=1 SV=1	MOUSE	8
exosome	62	24.68	24.68	41.2	41.2	41.2	sp|P68373|TBA1C_MOUSE	Tubulin alpha-1C chain OS=Mus musculus GN=Tuba1c PE=1 SV=1	MOUSE	15
exosome-mimetic NVs	44	16.88	16.88	39.64	33.41	30.29	sp|P68373|TBA1C_MOUSE	Tubulin alpha-1C chain OS=Mus musculus GN=Tuba1c PE=1 SV=1	MOUSE	9
exosome	185	13.58	13.58	16.44	11.19	9.361	sp|P70168|IMB1_MOUSE	Importin subunit beta-1 OS=Mus musculus GN=Kpnb1 PE=1 SV=2	MOUSE	7
exosome-mimetic NVs	47	16.15	16.15	19.41	19.41	15.3	sp|P70168|IMB1_MOUSE	Importin subunit beta-1 OS=Mus musculus GN=Kpnb1 PE=1 SV=2	MOUSE	10
exosome	501	0	4.11	10.24	10.24	6.013	sp|P70333|HNRH2_MOUSE	Heterogeneous nuclear ribonucleoprotein H2 OS=Mus musculus GN=Hnrnph2 PE=1 SV=1	MOUSE	2
exosome-mimetic NVs	504	0	0.76	10.02	3.786	3.786	sp|P70333|HNRH2_MOUSE	Heterogeneous nuclear ribonucleoprotein H2 OS=Mus musculus GN=Hnrnph2 PE=1 SV=1	MOUSE	1
exosome	1216	1.87	1.87	6.682	1.133	0.508	sp|P70398|USP9X_MOUSE	Probable ubiquitin carboxyl-terminal hydrolase FAF-X OS=Mus musculus GN=Usp9x PE=1 SV=2	MOUSE	1
exosome-mimetic NVs	314	2.4	2.4	7.464	0.8597	0.508	sp|P70398|USP9X_MOUSE	Probable ubiquitin carboxyl-terminal hydrolase FAF-X OS=Mus musculus GN=Usp9x PE=1 SV=2	MOUSE	1
exosome	126	16.97	16.97	43.01	29.04	22.98	sp|P80313|TCPH_MOUSE	T-complex protein 1 subunit eta OS=Mus musculus GN=Cct7 PE=1 SV=1	MOUSE	9
exosome-mimetic NVs	107	9.66	9.66	29.96	23.71	20.22	sp|P80313|TCPH_MOUSE	T-complex protein 1 subunit eta OS=Mus musculus GN=Cct7 PE=1 SV=1	MOUSE	8
exosome	28	33.01	33.01	52.9	48.22	45.42	sp|P80314|TCPB_MOUSE	T-complex protein 1 subunit beta OS=Mus musculus GN=Cct2 PE=1 SV=4	MOUSE	17
exosome-mimetic NVs	72	13.23	13.23	50.09	27.48	22.62	sp|P80314|TCPB_MOUSE	T-complex protein 1 subunit beta OS=Mus musculus GN=Cct2 PE=1 SV=4	MOUSE	7
exosome	52	26.91	28.93	45.45	40.82	38.03	sp|P80315|TCPD_MOUSE	T-complex protein 1 subunit delta OS=Mus musculus GN=Cct4 PE=1 SV=3	MOUSE	16
exosome-mimetic NVs	43	17.26	17.26	35.44	30.8	27.64	sp|P80315|TCPD_MOUSE	T-complex protein 1 subunit delta OS=Mus musculus GN=Cct4 PE=1 SV=3	MOUSE	9
exosome	68	23.82	23.82	47.13	35.49	35.49	sp|P80316|TCPE_MOUSE	T-complex protein 1 subunit epsilon OS=Mus musculus GN=Cct5 PE=1 SV=1	MOUSE	13
exosome-mimetic NVs	89	10.97	10.97	38.63	21.44	18.48	sp|P80316|TCPE_MOUSE	T-complex protein 1 subunit epsilon OS=Mus musculus GN=Cct5 PE=1 SV=1	MOUSE	6
exosome	111	18.67	18.67	48.4	42.75	30.89	sp|P80317|TCPZ_MOUSE	T-complex protein 1 subunit zeta OS=Mus musculus GN=Cct6a PE=1 SV=3	MOUSE	11
exosome-mimetic NVs	110	9.6	9.6	34.27	18.08	18.08	sp|P80317|TCPZ_MOUSE	T-complex protein 1 subunit zeta OS=Mus musculus GN=Cct6a PE=1 SV=3	MOUSE	6
exosome	83	21.58	21.58	35.78	33.21	27.89	sp|P80318|TCPG_MOUSE	T-complex protein 1 subunit gamma OS=Mus musculus GN=Cct3 PE=1 SV=1	MOUSE	14
exosome-mimetic NVs	64	14.57	14.57	35.96	25.32	16.33	sp|P80318|TCPG_MOUSE	T-complex protein 1 subunit gamma OS=Mus musculus GN=Cct3 PE=1 SV=1	MOUSE	7
exosome	653	0	4	23.76	13.81	13.81	sp|P84078|ARF1_MOUSE	ADP-ribosylation factor 1 OS=Mus musculus GN=Arf1 PE=1 SV=2	MOUSE	2
exosome-mimetic NVs	251	3.93	3.96	53.59	23.76	16.02	sp|P84078|ARF1_MOUSE	ADP-ribosylation factor 1 OS=Mus musculus GN=Arf1 PE=1 SV=2	MOUSE	2
exosome	901	2.66	2.66	13.78	9.184	8.673	sp|P84099|RL19_MOUSE	60S ribosomal protein L19 OS=Mus musculus GN=Rpl19 PE=1 SV=1	MOUSE	2
exosome-mimetic NVs	486	0.94	0.94	8.673	8.673	8.673	sp|P84099|RL19_MOUSE	60S ribosomal protein L19 OS=Mus musculus GN=Rpl19 PE=1 SV=1	MOUSE	1
exosome	1424	0.77	0.77	1.517	1.517	1.517	sp|P97333|NRP1_MOUSE	Neuropilin-1 OS=Mus musculus GN=Nrp1 PE=1 SV=2	MOUSE	1
exosome-mimetic NVs	226	4.06	4.06	21.34	4.875	3.25	sp|P97333|NRP1_MOUSE	Neuropilin-1 OS=Mus musculus GN=Nrp1 PE=1 SV=2	MOUSE	2
exosome	356	8.84	8.84	40.53	24.24	14.39	sp|P97351|RS3A_MOUSE	40S ribosomal protein S3a OS=Mus musculus GN=Rps3a PE=1 SV=3	MOUSE	5
exosome-mimetic NVs	331	2.08	2.08	17.05	10.98	6.439	sp|P97351|RS3A_MOUSE	40S ribosomal protein S3a OS=Mus musculus GN=Rps3a PE=1 SV=3	MOUSE	1
exosome	63	24.62	26.52	53.92	46.71	41.69	sp|P97429|ANXA4_MOUSE	Annexin A4 OS=Mus musculus GN=Anxa4 PE=1 SV=4	MOUSE	15
exosome-mimetic NVs	128	8.12	8.12	26.96	15.99	15.99	sp|P97429|ANXA4_MOUSE	Annexin A4 OS=Mus musculus GN=Anxa4 PE=1 SV=4	MOUSE	4
exosome	33	31.22	31.22	53.83	53.6	50.45	sp|P99024|TBB5_MOUSE	Tubulin beta-5 chain OS=Mus musculus GN=Tubb5 PE=1 SV=1	MOUSE	19
exosome-mimetic NVs	33	21.25	21.25	51.13	45.05	38.29	sp|P99024|TBB5_MOUSE	Tubulin beta-5 chain OS=Mus musculus GN=Tubb5 PE=1 SV=1	MOUSE	12
exosome	396	8.01	8.01	31.82	29.17	29.17	sp|P99026|PSB4_MOUSE	Proteasome subunit beta type-4 OS=Mus musculus GN=Psmb4 PE=1 SV=1	MOUSE	6
exosome-mimetic NVs	137	7.6	7.6	32.58	32.58	29.17	sp|P99026|PSB4_MOUSE	Proteasome subunit beta type-4 OS=Mus musculus GN=Psmb4 PE=1 SV=1	MOUSE	4
exosome	288	10.21	10.21	95.65	73.91	63.48	sp|P99027|RLA2_MOUSE	60S acidic ribosomal protein P2 OS=Mus musculus GN=Rplp2 PE=1 SV=3	MOUSE	6
exosome-mimetic NVs	460	1.26	1.26	26.96	26.96	16.52	sp|P99027|RLA2_MOUSE	60S acidic ribosomal protein P2 OS=Mus musculus GN=Rplp2 PE=1 SV=3	MOUSE	1
exosome	293	10.12	10.12	38.1	30.95	30.95	sp|P99029|PRDX5_MOUSE	Peroxiredoxin-5, mitochondrial OS=Mus musculus GN=Prdx5 PE=1 SV=2	MOUSE	8
exosome-mimetic NVs	315	2.4	2.4	13.33	13.33	8.095	sp|P99029|PRDX5_MOUSE	Peroxiredoxin-5, mitochondrial OS=Mus musculus GN=Prdx5 PE=1 SV=2	MOUSE	1
exosome	1410	0.83	0.83	8.105	1.699	1.699	sp|Q01405|SC23A_MOUSE	Protein transport protein Sec23A OS=Mus musculus GN=Sec23a PE=1 SV=2	MOUSE	1
exosome-mimetic NVs	222	4.11	4.11	6.405	4.837	3.529	sp|Q01405|SC23A_MOUSE	Protein transport protein Sec23A OS=Mus musculus GN=Sec23a PE=1 SV=2	MOUSE	2
exosome	6	49.81	49.81	53.47	45.53	41.69	sp|Q01853|TERA_MOUSE	Transitional endoplasmic reticulum ATPase OS=Mus musculus GN=Vcp PE=1 SV=4	MOUSE	32
exosome-mimetic NVs	27	22.67	22.67	36.97	22.08	18.98	sp|Q01853|TERA_MOUSE	Transitional endoplasmic reticulum ATPase OS=Mus musculus GN=Vcp PE=1 SV=4	MOUSE	12
exosome	508	6.16	6.16	18.34	9.357	6.333	sp|Q02053|UBA1_MOUSE	Ubiquitin-like modifier-activating enzyme 1 OS=Mus musculus GN=Uba1 PE=1 SV=1	MOUSE	3
exosome-mimetic NVs	49	16.05	16.05	21.64	15.22	12.85	sp|Q02053|UBA1_MOUSE	Ubiquitin-like modifier-activating enzyme 1 OS=Mus musculus GN=Uba1 PE=1 SV=1	MOUSE	9
exosome	376	8.36	8.36	40.09	21.35	11.55	sp|Q02819|NUCB1_MOUSE	Nucleobindin-1 OS=Mus musculus GN=Nucb1 PE=1 SV=2	MOUSE	5
exosome-mimetic NVs	217	4.22	4.22	15.03	11.55	8.715	sp|Q02819|NUCB1_MOUSE	Nucleobindin-1 OS=Mus musculus GN=Nucb1 PE=1 SV=2	MOUSE	3
exosome	8	48.17	48.17	54.07	49.55	46.11	sp|Q03265|ATPA_MOUSE	ATP synthase subunit alpha, mitochondrial OS=Mus musculus GN=Atp5a1 PE=1 SV=1	MOUSE	37
exosome-mimetic NVs	57	15.25	15.25	45.03	27.12	20.98	sp|Q03265|ATPA_MOUSE	ATP synthase subunit alpha, mitochondrial OS=Mus musculus GN=Atp5a1 PE=1 SV=1	MOUSE	7
exosome	894	2.7	2.7	21.1	12.23	5.81	sp|Q05117|PPA5_MOUSE	Tartrate-resistant acid phosphatase type 5 OS=Mus musculus GN=Acp5 PE=1 SV=2	MOUSE	1
exosome-mimetic NVs	292	3.12	3.12	6.422	6.422	6.422	sp|Q05117|PPA5_MOUSE	Tartrate-resistant acid phosphatase type 5 OS=Mus musculus GN=Acp5 PE=1 SV=2	MOUSE	2
exosome	16	39.87	39.87	44.91	33.02	28.1	sp|Q05920|PYC_MOUSE	Pyruvate carboxylase, mitochondrial OS=Mus musculus GN=Pc PE=1 SV=1	MOUSE	21
exosome-mimetic NVs	347	2.01	2.01	7.555	1.104	1.104	sp|Q05920|PYC_MOUSE	Pyruvate carboxylase, mitochondrial OS=Mus musculus GN=Pc PE=1 SV=1	MOUSE	1
exosome	85	21.47	21.47	37.95	37.95	32.37	sp|Q06890|CLUS_MOUSE	Clusterin OS=Mus musculus GN=Clu PE=1 SV=1	MOUSE	13
exosome-mimetic NVs	10	49.06	49.06	55.58	48.44	47.1	sp|Q06890|CLUS_MOUSE	Clusterin OS=Mus musculus GN=Clu PE=1 SV=1	MOUSE	40
exosome	363	8.69	8.69	23.76	19.01	13.39	sp|Q07076|ANXA7_MOUSE	Annexin A7 OS=Mus musculus GN=Anxa7 PE=1 SV=2	MOUSE	5
exosome-mimetic NVs	499	0.82	0.82	6.479	2.376	2.376	sp|Q07076|ANXA7_MOUSE	Annexin A7 OS=Mus musculus GN=Anxa7 PE=1 SV=2	MOUSE	1
exosome	1368	0.99	1	3.504	0.7652	0.4027	sp|Q07113|MPRI_MOUSE	Cation-independent mannose-6-phosphate receptor OS=Mus musculus GN=Igf2r PE=1 SV=1	MOUSE	1
exosome-mimetic NVs	422	1.73	1.73	3.222	1.329	1.329	sp|Q07113|MPRI_MOUSE	Cation-independent mannose-6-phosphate receptor OS=Mus musculus GN=Igf2r PE=1 SV=1	MOUSE	2
exosome	361	8.71	8.71	27.04	14.73	11.09	sp|Q07797|LG3BP_MOUSE	Galectin-3-binding protein OS=Mus musculus GN=Lgals3bp PE=1 SV=1	MOUSE	5
exosome-mimetic NVs	35	20.71	20.71	36.57	31.2	28.08	sp|Q07797|LG3BP_MOUSE	Galectin-3-binding protein OS=Mus musculus GN=Lgals3bp PE=1 SV=1	MOUSE	11
exosome	98	20.17	20.17	30.22	19.73	16.58	sp|Q3TXS7|PSMD1_MOUSE	26S proteasome non-ATPase regulatory subunit 1 OS=Mus musculus GN=Psmd1 PE=1 SV=1	MOUSE	11
exosome-mimetic NVs	174	5.83	5.83	9.837	2.927	2.927	sp|Q3UPL0|SC31A_MOUSE	Protein transport protein Sec31A OS=Mus musculus GN=Sec31a PE=1 SV=2	MOUSE	3
exosome	974	2.12	2.12	8.317	2.286	1.27	sp|Q3UQ44|IQGA2_MOUSE	Ras GTPase-activating-like protein IQGAP2 OS=Mus musculus GN=Iqgap2 PE=1 SV=2	MOUSE	1
exosome-mimetic NVs	500	0.8	0.83	5.968	1.27	1.27	sp|Q3UQ44|IQGA2_MOUSE	Ras GTPase-activating-like protein IQGAP2 OS=Mus musculus GN=Iqgap2 PE=1 SV=2	MOUSE	1
exosome	1183	2	2	2.369	2.369	2.369	sp|Q571I9|A16A1_MOUSE	Aldehyde dehydrogenase family 16 member A1 OS=Mus musculus GN=Aldh16a1 PE=1 SV=2	MOUSE	1
exosome-mimetic NVs	318	2.29	2.29	4.863	3.117	1.496	sp|Q571I9|A16A1_MOUSE	Aldehyde dehydrogenase family 16 member A1 OS=Mus musculus GN=Aldh16a1 PE=1 SV=2	MOUSE	1
exosome	1337	1.22	1.22	25.83	20.53	9.934	sp|Q60605|MYL6_MOUSE	Myosin light polypeptide 6 OS=Mus musculus GN=Myl6 PE=1 SV=3	MOUSE	1
exosome-mimetic NVs	317	2.36	2.36	36.42	31.13	20.53	sp|Q60605|MYL6_MOUSE	Myosin light polypeptide 6 OS=Mus musculus GN=Myl6 PE=1 SV=3	MOUSE	2
exosome	563	5.48	5.48	12.96	12.96	7.324	sp|Q60668|HNRPD_MOUSE	Heterogeneous nuclear ribonucleoprotein D0 OS=Mus musculus GN=Hnrnpd PE=1 SV=2	MOUSE	2
exosome-mimetic NVs	454	1.33	1.33	7.324	3.944	3.944	sp|Q60668|HNRPD_MOUSE	Heterogeneous nuclear ribonucleoprotein D0 OS=Mus musculus GN=Hnrnpd PE=1 SV=2	MOUSE	1
exosome	758	3.86	3.86	28.99	28.99	8.824	sp|Q60692|PSB6_MOUSE	Proteasome subunit beta type-6 OS=Mus musculus GN=Psmb6 PE=1 SV=3	MOUSE	2
exosome-mimetic NVs	320	2.26	2.26	24.79	21.01	4.622	sp|Q60692|PSB6_MOUSE	Proteasome subunit beta type-6 OS=Mus musculus GN=Psmb6 PE=1 SV=3	MOUSE	1
exosome	1293	1.5	1.5	7.336	4.247	4.247	sp|Q60754|MARCO_MOUSE	Macrophage receptor MARCO OS=Mus musculus GN=Marco PE=1 SV=1	MOUSE	1
exosome-mimetic NVs	391	2	2	6.757	4.247	4.247	sp|Q60754|MARCO_MOUSE	Macrophage receptor MARCO OS=Mus musculus GN=Marco PE=1 SV=1	MOUSE	1
exosome	135	16.38	16.38	43.73	35.93	33.22	sp|Q60930|VDAC2_MOUSE	Voltage-dependent anion-selective channel protein 2 OS=Mus musculus GN=Vdac2 PE=1 SV=2	MOUSE	9
exosome-mimetic NVs	390	2	2	11.19	4.407	4.407	sp|Q60930|VDAC2_MOUSE	Voltage-dependent anion-selective channel protein 2 OS=Mus musculus GN=Vdac2 PE=1 SV=2	MOUSE	1
exosome	181	13.77	13.77	18.57	13.76	10.27	sp|Q61147|CERU_MOUSE	Ceruloplasmin OS=Mus musculus GN=Cp PE=1 SV=2	MOUSE	7
exosome-mimetic NVs	37	19.75	19.75	19.98	18.66	14.23	sp|Q61147|CERU_MOUSE	Ceruloplasmin OS=Mus musculus GN=Cp PE=1 SV=2	MOUSE	10
exosome	394	8.02	8.02	26.63	19.81	19.81	sp|Q61176|ARGI1_MOUSE	Arginase-1 OS=Mus musculus GN=Arg1 PE=1 SV=1	MOUSE	4
exosome-mimetic NVs	98	10.09	10.09	36.53	31.27	26.63	sp|Q61176|ARGI1_MOUSE	Arginase-1 OS=Mus musculus GN=Arg1 PE=1 SV=1	MOUSE	6
exosome	1244	1.74	1.74	8.797	6.284	6.284	sp|Q61207|SAP_MOUSE	Prosaposin OS=Mus musculus GN=Psap PE=1 SV=2	MOUSE	2
exosome-mimetic NVs	373	2	2	12.03	8.797	2.693	sp|Q61207|SAP_MOUSE	Prosaposin OS=Mus musculus GN=Psap PE=1 SV=2	MOUSE	1
exosome	329	9.43	9.43	33.65	20.73	14.67	sp|Q61233|PLSL_MOUSE	Plastin-2 OS=Mus musculus GN=Lcp1 PE=1 SV=4	MOUSE	6
exosome-mimetic NVs	310	2.54	2.54	6.699	3.668	1.914	sp|Q61233|PLSL_MOUSE	Plastin-2 OS=Mus musculus GN=Lcp1 PE=1 SV=4	MOUSE	1
exosome	364	8.67	8.67	20.58	13.21	9.777	sp|Q61490|CD166_MOUSE	CD166 antigen OS=Mus musculus GN=Alcam PE=1 SV=3	MOUSE	4
exosome-mimetic NVs	467	1.19	1.19	3.087	3.087	3.087	sp|Q61490|CD166_MOUSE	CD166 antigen OS=Mus musculus GN=Alcam PE=1 SV=3	MOUSE	1
exosome	274	10.41	10.41	15.6	9.043	6.782	sp|Q61595|KTN1_MOUSE	Kinectin OS=Mus musculus GN=Ktn1 PE=1 SV=1	MOUSE	5
exosome-mimetic NVs	501	0.8	0.8	14.39	0.6782	0.6782	sp|Q61595|KTN1_MOUSE	Kinectin OS=Mus musculus GN=Ktn1 PE=1 SV=1	MOUSE	1
exosome	830	3.19	3.19	24.49	10.79	8.764	sp|Q61598|GDIB_MOUSE	Rab GDP dissociation inhibitor beta OS=Mus musculus GN=Gdi2 PE=1 SV=1	MOUSE	2
exosome-mimetic NVs	364	2	2	11.46	4.27	4.27	sp|Q61598|GDIB_MOUSE	Rab GDP dissociation inhibitor beta OS=Mus musculus GN=Gdi2 PE=1 SV=1	MOUSE	1
exosome	825	3.22	3.22	26.51	13.26	13.26	sp|Q61646|HPT_MOUSE	Haptoglobin OS=Mus musculus GN=Hp PE=1 SV=1	MOUSE	3
exosome-mimetic NVs	272	3.53	3.53	24.78	13.54	10.09	sp|Q61646|HPT_MOUSE	Haptoglobin OS=Mus musculus GN=Hp PE=1 SV=1	MOUSE	2
exosome	784	3.66	6.18	9.772	6.515	6.515	sp|Q61656|DDX5_MOUSE	Probable ATP-dependent RNA helicase DDX5 OS=Mus musculus GN=Ddx5 PE=1 SV=2	MOUSE	4
exosome-mimetic NVs	415	1.86	4.23	17.1	5.212	5.212	sp|Q61656|DDX5_MOUSE	Probable ATP-dependent RNA helicase DDX5 OS=Mus musculus GN=Ddx5 PE=1 SV=2	MOUSE	3
exosome	552	5.66	5.66	5.814	3.911	3.911	sp|Q61703|ITIH2_MOUSE	Inter-alpha-trypsin inhibitor heavy chain H2 OS=Mus musculus GN=Itih2 PE=1 SV=1	MOUSE	3
exosome-mimetic NVs	223	4.08	4.08	12.94	6.524	3.262	sp|Q61704|ITIH3_MOUSE	Inter-alpha-trypsin inhibitor heavy chain H3 OS=Mus musculus GN=Itih3 PE=1 SV=3	MOUSE	2
exosome	706	4.02	4.02	11.55	8.911	8.911	sp|Q61735|CD47_MOUSE	Leukocyte surface antigen CD47 OS=Mus musculus GN=Cd47 PE=1 SV=2	MOUSE	3
exosome-mimetic NVs	344	2.02	2.02	7.261	4.62	4.62	sp|Q61735|CD47_MOUSE	Leukocyte surface antigen CD47 OS=Mus musculus GN=Cd47 PE=1 SV=2	MOUSE	1
exosome	1001	2.05	2.05	11.07	2.814	2.814	sp|Q61753|SERA_MOUSE	D-3-phosphoglycerate dehydrogenase OS=Mus musculus GN=Phgdh PE=1 SV=3	MOUSE	1
exosome-mimetic NVs	308	2.55	2.55	15.38	7.505	2.814	sp|Q61753|SERA_MOUSE	D-3-phosphoglycerate dehydrogenase OS=Mus musculus GN=Phgdh PE=1 SV=3	MOUSE	1
exosome	473	6.71	6.71	41.78	28.77	21.58	sp|Q61937|NPM_MOUSE	Nucleophosmin OS=Mus musculus GN=Npm1 PE=1 SV=1	MOUSE	5
exosome-mimetic NVs	158	6.23	6.23	35.27	21.58	21.58	sp|Q61937|NPM_MOUSE	Nucleophosmin OS=Mus musculus GN=Npm1 PE=1 SV=1	MOUSE	6
exosome	236	0	9.39	15.81	10.49	10.49	sp|Q62095|DDX3Y_MOUSE	ATP-dependent RNA helicase DDX3Y OS=Mus musculus GN=Ddx3y PE=1 SV=2	MOUSE	5
exosome-mimetic NVs	103	0	8	19.15	7.143	7.143	sp|Q62095|DDX3Y_MOUSE	ATP-dependent RNA helicase DDX3Y OS=Mus musculus GN=Ddx3y PE=1 SV=2	MOUSE	4
exosome	236	11.46	11.46	13.75	13.75	13.75	sp|Q62167|DDX3X_MOUSE	ATP-dependent RNA helicase DDX3X OS=Mus musculus GN=Ddx3x PE=1 SV=3	MOUSE	6
exosome-mimetic NVs	103	10	10	16.62	10.42	10.42	sp|Q62167|DDX3X_MOUSE	ATP-dependent RNA helicase DDX3X OS=Mus musculus GN=Ddx3x PE=1 SV=3	MOUSE	5
exosome	247	11.11	11.11	16.34	3.174	2.37	sp|Q62261|SPTB2_MOUSE	Spectrin beta chain, non-erythrocytic 1 OS=Mus musculus GN=Sptbn1 PE=1 SV=2	MOUSE	5
exosome-mimetic NVs	18	31.48	32.94	20.82	12.02	10.07	sp|Q62261|SPTB2_MOUSE	Spectrin beta chain, non-erythrocytic 1 OS=Mus musculus GN=Sptbn1 PE=1 SV=2	MOUSE	17
exosome	133	16.68	16.68	18.94	17.75	15.71	sp|Q62318|TIF1B_MOUSE	Transcription intermediary factor 1-beta OS=Mus musculus GN=Trim28 PE=1 SV=3	MOUSE	10
exosome-mimetic NVs	494	0.86	0.86	13.31	3.597	1.199	sp|Q62318|TIF1B_MOUSE	Transcription intermediary factor 1-beta OS=Mus musculus GN=Trim28 PE=1 SV=3	MOUSE	1
exosome	1084	2	2	3.863	1.104	1.104	sp|Q62448|IF4G2_MOUSE	Eukaryotic translation initiation factor 4 gamma 2 OS=Mus musculus GN=Eif4g2 PE=1 SV=2	MOUSE	1
exosome-mimetic NVs	482	0.99	0.99	4.415	0.9934	0.9934	sp|Q62448|IF4G2_MOUSE	Eukaryotic translation initiation factor 4 gamma 2 OS=Mus musculus GN=Eif4g2 PE=1 SV=2	MOUSE	1
exosome	1060	2	8.69	18.56	14.39	11.74	sp|Q62452|UD19_MOUSE	UDP-glucuronosyltransferase 1-9 OS=Mus musculus GN=Ugt1a9 PE=1 SV=3	MOUSE	6
exosome-mimetic NVs	288	0	2	8.333	3.977	3.977	sp|Q62452|UD19_MOUSE	UDP-glucuronosyltransferase 1-9 OS=Mus musculus GN=Ugt1a9 PE=1 SV=3	MOUSE	1
exosome	246	11.13	11.13	25.62	22.41	22.41	sp|Q62465|VAT1_MOUSE	Synaptic vesicle membrane protein VAT-1 homolog OS=Mus musculus GN=Vat1 PE=1 SV=3	MOUSE	7
exosome-mimetic NVs	387	2	2	7.882	3.448	3.448	sp|Q62465|VAT1_MOUSE	Synaptic vesicle membrane protein VAT-1 homolog OS=Mus musculus GN=Vat1 PE=1 SV=3	MOUSE	1
exosome	124	17.07	17.07	17.09	13.39	13.39	sp|Q62470|ITA3_MOUSE	Integrin alpha-3 OS=Mus musculus GN=Itga3 PE=1 SV=1	MOUSE	10
exosome-mimetic NVs	453	1.33	1.33	9.497	2.279	2.279	sp|Q62470|ITA3_MOUSE	Integrin alpha-3 OS=Mus musculus GN=Itga3 PE=1 SV=1	MOUSE	1
exosome	447	7.16	7.16	17.37	13.56	9.746	sp|Q63836|SBP2_MOUSE	Selenium-binding protein 2 OS=Mus musculus GN=Selenbp2 PE=1 SV=2	MOUSE	3
exosome-mimetic NVs	160	6.16	6.16	25.85	9.746	9.746	sp|Q63836|SBP2_MOUSE	Selenium-binding protein 2 OS=Mus musculus GN=Selenbp2 PE=1 SV=2	MOUSE	4
exosome	542	5.77	12.93	23.93	20.37	17.76	sp|Q63886|UD11_MOUSE	UDP-glucuronosyltransferase 1-1 OS=Mus musculus GN=Ugt1a1 PE=1 SV=2	MOUSE	9
exosome-mimetic NVs	288	3.19	3.19	11.4	7.103	7.103	sp|Q63886|UD11_MOUSE	UDP-glucuronosyltransferase 1-1 OS=Mus musculus GN=Ugt1a1 PE=1 SV=2	MOUSE	2
exosome	509	6.16	6.16	42.16	42.16	32.35	sp|Q64433|CH10_MOUSE	10 kDa heat shock protein, mitochondrial OS=Mus musculus GN=Hspe1 PE=1 SV=2	MOUSE	3
exosome-mimetic NVs	412	1.96	2	13.73	13.73	13.73	sp|Q64433|CH10_MOUSE	10 kDa heat shock protein, mitochondrial OS=Mus musculus GN=Hspe1 PE=1 SV=2	MOUSE	1
exosome	70	23.43	23.43	37.29	33.33	30.7	sp|Q64435|UD16_MOUSE	UDP-glucuronosyltransferase 1-6 OS=Mus musculus GN=Ugt1a6 PE=1 SV=1	MOUSE	14
exosome-mimetic NVs	288	0	2.01	7.721	3.955	3.955	sp|Q64435|UD16_MOUSE	UDP-glucuronosyltransferase 1-6 OS=Mus musculus GN=Ugt1a6 PE=1 SV=1	MOUSE	1
exosome	486	0	6.55	26.98	26.98	26.98	sp|Q64475|H2B1B_MOUSE	Histone H2B type 1-B OS=Mus musculus GN=Hist1h2bb PE=1 SV=3	MOUSE	8
exosome-mimetic NVs	327	0	2.12	26.19	19.05	11.9	sp|Q64475|H2B1B_MOUSE	Histone H2B type 1-B OS=Mus musculus GN=Hist1h2bb PE=1 SV=3	MOUSE	2
exosome	486	0	6.55	26.98	26.98	26.98	sp|Q64478|H2B1H_MOUSE	Histone H2B type 1-H OS=Mus musculus GN=Hist1h2bh PE=1 SV=3	MOUSE	8
exosome-mimetic NVs	327	0	2.12	26.19	19.05	11.9	sp|Q64478|H2B1H_MOUSE	Histone H2B type 1-H OS=Mus musculus GN=Hist1h2bh PE=1 SV=3	MOUSE	2
exosome	882	2.81	2.81	24.62	24.62	14.62	sp|Q64522|H2A2B_MOUSE	Histone H2A type 2-B OS=Mus musculus GN=Hist2h2ab PE=1 SV=3	MOUSE	2
exosome-mimetic NVs	404	0	2	14.62	14.62	14.62	sp|Q64522|H2A2B_MOUSE	Histone H2A type 2-B OS=Mus musculus GN=Hist2h2ab PE=1 SV=3	MOUSE	1
exosome	882	0	2.21	21.71	21.71	14.73	sp|Q64523|H2A2C_MOUSE	Histone H2A type 2-C OS=Mus musculus GN=Hist2h2ac PE=1 SV=3	MOUSE	2
exosome-mimetic NVs	404	0	2	14.73	14.73	14.73	sp|Q64523|H2A2C_MOUSE	Histone H2A type 2-C OS=Mus musculus GN=Hist2h2ac PE=1 SV=3	MOUSE	1
exosome	486	0	6.55	26.98	26.98	26.98	sp|Q64525|H2B2B_MOUSE	Histone H2B type 2-B OS=Mus musculus GN=Hist2h2bb PE=1 SV=3	MOUSE	8
exosome-mimetic NVs	327	0	2.12	26.19	19.05	11.9	sp|Q64525|H2B2B_MOUSE	Histone H2B type 2-B OS=Mus musculus GN=Hist2h2bb PE=1 SV=3	MOUSE	2
exosome	893	2.7	2.7	11.73	6.66	3.096	sp|Q64727|VINC_MOUSE	Vinculin OS=Mus musculus GN=Vcl PE=1 SV=4	MOUSE	2
exosome-mimetic NVs	124	8.3	8.3	28.61	10.79	7.411	sp|Q64727|VINC_MOUSE	Vinculin OS=Mus musculus GN=Vcl PE=1 SV=4	MOUSE	4
exosome	23	36.17	36.17	24.66	18.93	16.18	sp|Q68FD5|CLH1_MOUSE	Clathrin heavy chain 1 OS=Mus musculus GN=Cltc PE=1 SV=3	MOUSE	18
exosome-mimetic NVs	48	16.08	16.08	18.33	12.42	6.866	sp|Q68FD5|CLH1_MOUSE	Clathrin heavy chain 1 OS=Mus musculus GN=Cltc PE=1 SV=3	MOUSE	8
exosome	471	6.78	6.78	21.27	13.81	8.955	sp|Q6DFW4|NOP58_MOUSE	Nucleolar protein 58 OS=Mus musculus GN=Nop58 PE=1 SV=1	MOUSE	3
exosome-mimetic NVs	229	4.04	4.04	19.59	5.784	5.784	sp|Q6DFW4|NOP58_MOUSE	Nucleolar protein 58 OS=Mus musculus GN=Nop58 PE=1 SV=1	MOUSE	2
exosome	882	0	2.21	21.54	21.54	14.62	sp|Q6GSS7|H2A2A_MOUSE	Histone H2A type 2-A OS=Mus musculus GN=Hist2h2aa1 PE=1 SV=3	MOUSE	2
exosome-mimetic NVs	404	0	2	14.62	14.62	14.62	sp|Q6GSS7|H2A2A_MOUSE	Histone H2A type 2-A OS=Mus musculus GN=Hist2h2aa1 PE=1 SV=3	MOUSE	1
exosome	1064	2	4	13.29	3.846	3.846	sp|Q6IFZ6|K2C1B_MOUSE	Keratin, type II cytoskeletal 1b OS=Mus musculus GN=Krt77 PE=1 SV=1	MOUSE	2
exosome-mimetic NVs	221	4.11	4.11	20.98	5.944	5.944	sp|Q6IFZ6|K2C1B_MOUSE	Keratin, type II cytoskeletal 1b OS=Mus musculus GN=Krt77 PE=1 SV=1	MOUSE	3
exosome	1236	1.78	1.78	6.437	1.312	1.312	sp|Q6NZJ6|IF4G1_MOUSE	Eukaryotic translation initiation factor 4 gamma 1 OS=Mus musculus GN=Eif4g1 PE=1 SV=1	MOUSE	1
exosome-mimetic NVs	484	0.97	0.97	4.688	0.6875	0.6875	sp|Q6NZJ6|IF4G1_MOUSE	Eukaryotic translation initiation factor 4 gamma 1 OS=Mus musculus GN=Eif4g1 PE=1 SV=1	MOUSE	1
exosome	278	10.41	10.41	9.478	6.834	5.996	sp|Q6P5E4|UGGG1_MOUSE	UDP-glucose:glycoprotein glucosyltransferase 1 OS=Mus musculus GN=Uggt1 PE=1 SV=4	MOUSE	5
exosome-mimetic NVs	541	0.46	0.46	7.93	1.354	0.7092	sp|Q6P5E4|UGGG1_MOUSE	UDP-glucose:glycoprotein glucosyltransferase 1 OS=Mus musculus GN=Uggt1 PE=1 SV=4	MOUSE	1
exosome	270	10.53	10.53	11.14	9.187	7.886	sp|Q6ZQ38|CAND1_MOUSE	Cullin-associated NEDD8-dissociated protein 1 OS=Mus musculus GN=Cand1 PE=1 SV=2	MOUSE	6
exosome-mimetic NVs	79	12.28	12.28	18.7	9.431	8.943	sp|Q6ZQ38|CAND1_MOUSE	Cullin-associated NEDD8-dissociated protein 1 OS=Mus musculus GN=Cand1 PE=1 SV=2	MOUSE	7
exosome	613	4.73	11.88	31.26	18.83	14.69	sp|Q6ZQM8|UD17C_MOUSE	UDP-glucuronosyltransferase 1-7C OS=Mus musculus GN=Ugt1a7c PE=1 SV=1	MOUSE	7
exosome-mimetic NVs	288	0	2	6.026	3.955	3.955	sp|Q6ZQM8|UD17C_MOUSE	UDP-glucuronosyltransferase 1-7C OS=Mus musculus GN=Ugt1a7c PE=1 SV=1	MOUSE	1
exosome	302	10	10	34.11	24.3	24.3	sp|Q6ZWV3|RL10_MOUSE	60S ribosomal protein L10 OS=Mus musculus GN=Rpl10 PE=1 SV=3	MOUSE	7
exosome-mimetic NVs	335	2.06	2.06	11.21	6.075	6.075	sp|Q6ZWV3|RL10_MOUSE	60S ribosomal protein L10 OS=Mus musculus GN=Rpl10 PE=1 SV=3	MOUSE	1
exosome	486	0	6.55	26.98	26.98	26.98	sp|Q6ZWY9|H2B1C_MOUSE	Histone H2B type 1-C/E/G OS=Mus musculus GN=Hist1h2bc PE=1 SV=3	MOUSE	8
exosome-mimetic NVs	327	0	2.12	26.19	19.05	11.9	sp|Q6ZWY9|H2B1C_MOUSE	Histone H2B type 1-C/E/G OS=Mus musculus GN=Hist1h2bc PE=1 SV=3	MOUSE	2
exosome	610	4.74	4.74	20.54	7.98	7.98	sp|Q76MZ3|2AAA_MOUSE	Serine/threonine-protein phosphatase 2A 65 kDa regulatory subunit A alpha isoform OS=Mus musculus GN=Ppp2r1a PE=1 SV=3	MOUSE	3
exosome-mimetic NVs	386	2	2	5.772	2.716	2.716	sp|Q76MZ3|2AAA_MOUSE	Serine/threonine-protein phosphatase 2A 65 kDa regulatory subunit A alpha isoform OS=Mus musculus GN=Ppp2r1a PE=1 SV=3	MOUSE	1
exosome	802	3.48	3.48	20.88	8.681	4.396	sp|Q78PY7|SND1_MOUSE	Staphylococcal nuclease domain-containing protein 1 OS=Mus musculus GN=Snd1 PE=1 SV=1	MOUSE	2
exosome-mimetic NVs	154	6.46	6.46	21.21	7.033	4.066	sp|Q78PY7|SND1_MOUSE	Staphylococcal nuclease domain-containing protein 1 OS=Mus musculus GN=Snd1 PE=1 SV=1	MOUSE	3
exosome	421	7.55	7.55	7.582	3.512	3.512	sp|Q7TMB8|CYFP1_MOUSE	Cytoplasmic FMR1-interacting protein 1 OS=Mus musculus GN=Cyfip1 PE=1 SV=1	MOUSE	4
exosome-mimetic NVs	144	7.04	7.04	18.04	4.31	4.31	sp|Q7TMB8|CYFP1_MOUSE	Cytoplasmic FMR1-interacting protein 1 OS=Mus musculus GN=Cyfip1 PE=1 SV=1	MOUSE	5
exosome	69	23.67	23.67	44.94	36.28	23.27	sp|Q7TMK9|HNRPQ_MOUSE	Heterogeneous nuclear ribonucleoprotein Q OS=Mus musculus GN=Syncrip PE=1 SV=2	MOUSE	12
exosome-mimetic NVs	358	2	2	12.68	2.087	2.087	sp|Q7TMK9|HNRPQ_MOUSE	Heterogeneous nuclear ribonucleoprotein Q OS=Mus musculus GN=Syncrip PE=1 SV=2	MOUSE	1
exosome	711	0	22.92	42.92	39.33	36.18	sp|Q7TMM9|TBB2A_MOUSE	Tubulin beta-2A chain OS=Mus musculus GN=Tubb2a PE=1 SV=1	MOUSE	14
exosome-mimetic NVs	1360	0	22.92	42.92	39.33	36.18	sp|Q7TMM9|TBB2A_MOUSE	Tubulin beta-2A chain OS=Mus musculus GN=Tubb2a PE=1 SV=1	MOUSE	14
exosome	274	3.48	19.81	57.08	43.6	33.03	sp|Q7TMM9|TBB2A_MOUSE	Tubulin beta-2A chain OS=Mus musculus GN=Tubb2a PE=1 SV=1	MOUSE	11
exosome-mimetic NVs	305	9.91	20.68	29.71	23.65	14.46	sp|Q7TPR4|ACTN1_MOUSE	Alpha-actinin-1 OS=Mus musculus GN=Actn1 PE=1 SV=1	MOUSE	10
exosome	31	21.85	40.33	48.54	34.53	32.51	sp|Q7TPR4|ACTN1_MOUSE	Alpha-actinin-1 OS=Mus musculus GN=Actn1 PE=1 SV=1	MOUSE	21
exosome-mimetic NVs	108	19.17	19.17	27.01	16.15	11.46	sp|Q7TPV4|MBB1A_MOUSE	Myb-binding protein 1A OS=Mus musculus GN=Mybbp1a PE=1 SV=2	MOUSE	10
exosome	100	10.01	10.01	12.95	5.357	5.357	sp|Q7TPV4|MBB1A_MOUSE	Myb-binding protein 1A OS=Mus musculus GN=Mybbp1a PE=1 SV=2	MOUSE	5
exosome-mimetic NVs	313	9.77	9.77	14.17	4.368	2.472	sp|Q80SU7|GVIN1_MOUSE	Interferon-induced very large GTPase 1 OS=Mus musculus GN=Gvin1 PE=1 SV=1	MOUSE	5
exosome	218	4.16	4.16	8.9	2.843	2.184	sp|Q80SU7|GVIN1_MOUSE	Interferon-induced very large GTPase 1 OS=Mus musculus GN=Gvin1 PE=1 SV=1	MOUSE	3
exosome-mimetic NVs	1262	1.64	1.64	4.045	1.116	1.116	sp|Q80UF4|SDCG8_MOUSE	Serologically defined colon cancer antigen 8 homolog OS=Mus musculus GN=Sdccag8 PE=1 SV=1	MOUSE	2
exosome	571	0.28	0.28	5.16	1.116	1.116	sp|Q80UF4|SDCG8_MOUSE	Serologically defined colon cancer antigen 8 homolog OS=Mus musculus GN=Sdccag8 PE=1 SV=1	MOUSE	1
exosome-mimetic NVs	1007	2.04	2.04	6.69	1.715	1.715	sp|Q80UG5|SEPT9_MOUSE	Septin-9 OS=Mus musculus GN=Sept9 PE=1 SV=1	MOUSE	1
exosome	286	3.22	3.22	11.66	4.803	4.803	sp|Q80UG5|SEPT9_MOUSE	Septin-9 OS=Mus musculus GN=Sept9 PE=1 SV=1	MOUSE	2
exosome-mimetic NVs	48	27.59	31.1	20.6	13.07	9.262	sp|Q80X90|FLNB_MOUSE	Filamin-B OS=Mus musculus GN=Flnb PE=1 SV=3	MOUSE	17
exosome	6	77.12	80.89	43.47	29.63	27.25	sp|Q80X90|FLNB_MOUSE	Filamin-B OS=Mus musculus GN=Flnb PE=1 SV=3	MOUSE	43
exosome-mimetic NVs	545	5.72	5.72	9.743	8.456	6.985	sp|Q8BFR4|GNS_MOUSE	N-acetylglucosamine-6-sulfatase OS=Mus musculus GN=Gns PE=1 SV=1	MOUSE	3
exosome	450	1.39	1.39	6.434	2.206	2.206	sp|Q8BFR4|GNS_MOUSE	N-acetylglucosamine-6-sulfatase OS=Mus musculus GN=Gns PE=1 SV=1	MOUSE	1
exosome-mimetic NVs	882	0	2.21	21.54	21.54	14.62	sp|Q8BFU2|H2A3_MOUSE	Histone H2A type 3 OS=Mus musculus GN=Hist3h2a PE=1 SV=3	MOUSE	2
exosome	404	0	2	14.62	14.62	14.62	sp|Q8BFU2|H2A3_MOUSE	Histone H2A type 3 OS=Mus musculus GN=Hist3h2a PE=1 SV=3	MOUSE	1
exosome-mimetic NVs	191	13.39	13.39	22.75	20.14	20.14	sp|Q8BG32|PSD11_MOUSE	26S proteasome non-ATPase regulatory subunit 11 OS=Mus musculus GN=Psmd11 PE=1 SV=3	MOUSE	7
exosome	299	2.8	2.8	20.85	7.82	7.82	sp|Q8BG32|PSD11_MOUSE	26S proteasome non-ATPase regulatory subunit 11 OS=Mus musculus GN=Psmd11 PE=1 SV=3	MOUSE	3
exosome-mimetic NVs	714	0	4.06	5.626	3.993	3.993	sp|Q8BGZ7|K2C75_MOUSE	Keratin, type II cytoskeletal 75 OS=Mus musculus GN=Krt75 PE=1 SV=1	MOUSE	3
exosome	323	2.18	2.33	14.7	5.626	3.993	sp|Q8BGZ7|K2C75_MOUSE	Keratin, type II cytoskeletal 75 OS=Mus musculus GN=Krt75 PE=1 SV=1	MOUSE	2
exosome-mimetic NVs	40	29.24	29.24	36.23	25.21	22.46	sp|Q8BHN3|GANAB_MOUSE	Neutral alpha-glucosidase AB OS=Mus musculus GN=Ganab PE=1 SV=1	MOUSE	13
exosome	432	1.56	1.56	9.958	2.754	1.801	sp|Q8BHN3|GANAB_MOUSE	Neutral alpha-glucosidase AB OS=Mus musculus GN=Ganab PE=1 SV=1	MOUSE	1
exosome-mimetic NVs	165	14.49	14.49	27.18	20.83	17.86	sp|Q8BJY1|PSMD5_MOUSE	26S proteasome non-ATPase regulatory subunit 5 OS=Mus musculus GN=Psmd5 PE=1 SV=4	MOUSE	7
exosome	527	0.55	0.55	15.28	2.579	2.579	sp|Q8BJY1|PSMD5_MOUSE	26S proteasome non-ATPase regulatory subunit 5 OS=Mus musculus GN=Psmd5 PE=1 SV=4	MOUSE	1
exosome-mimetic NVs	1241	1.76	1.76	5.105	2.917	1.094	sp|Q8BKC5|IPO5_MOUSE	Importin-5 OS=Mus musculus GN=Ipo5 PE=1 SV=3	MOUSE	1
exosome	519	0.62	0.62	4.011	2.461	1.185	sp|Q8BKC5|IPO5_MOUSE	Importin-5 OS=Mus musculus GN=Ipo5 PE=1 SV=3	MOUSE	1
exosome-mimetic NVs	88	20.94	20.94	22.67	15.53	15.53	sp|Q8BMJ2|SYLC_MOUSE	Leucine--tRNA ligase, cytoplasmic OS=Mus musculus GN=Lars PE=1 SV=2	MOUSE	13
exosome	152	6.54	6.54	17.83	6.621	5.772	sp|Q8BMJ2|SYLC_MOUSE	Leucine--tRNA ligase, cytoplasmic OS=Mus musculus GN=Lars PE=1 SV=2	MOUSE	4
exosome-mimetic NVs	18	38.05	38.05	46.79	46.13	41.42	sp|Q8BMS1|ECHA_MOUSE	Trifunctional enzyme subunit alpha, mitochondrial OS=Mus musculus GN=Hadha PE=1 SV=1	MOUSE	23
exosome	122	8.61	8.61	15.07	11.01	8.257	sp|Q8BMS1|ECHA_MOUSE	Trifunctional enzyme subunit alpha, mitochondrial OS=Mus musculus GN=Hadha PE=1 SV=1	MOUSE	4
exosome-mimetic NVs	1359	1.05	1.05	24.69	2.326	2.326	sp|Q8BP47|SYNC_MOUSE	Asparagine--tRNA ligase, cytoplasmic OS=Mus musculus GN=Nars PE=1 SV=2	MOUSE	1
exosome	176	5.77	5.77	12.7	6.082	6.082	sp|Q8BP47|SYNC_MOUSE	Asparagine--tRNA ligase, cytoplasmic OS=Mus musculus GN=Nars PE=1 SV=2	MOUSE	3
exosome-mimetic NVs	728	4	4	19.11	14.01	14.01	sp|Q8BP67|RL24_MOUSE	60S ribosomal protein L24 OS=Mus musculus GN=Rpl24 PE=1 SV=2	MOUSE	3
exosome	462	1.22	1.22	16.56	8.28	8.28	sp|Q8BP67|RL24_MOUSE	60S ribosomal protein L24 OS=Mus musculus GN=Rpl24 PE=1 SV=2	MOUSE	1
exosome-mimetic NVs	658	4.27	4.27	12.95	5.629	4.315	sp|Q8BT60|CPNE3_MOUSE	Copine-3 OS=Mus musculus GN=Cpne3 PE=1 SV=2	MOUSE	2
exosome	302	0	1.2	6.191	1.689	1.689	sp|Q8BT60|CPNE3_MOUSE	Copine-3 OS=Mus musculus GN=Cpne3 PE=1 SV=2	MOUSE	1
exosome-mimetic NVs	3	61.13	61.13	32.3	21	17.68	sp|Q8BTM8|FLNA_MOUSE	Filamin-A OS=Mus musculus GN=Flna PE=1 SV=5	MOUSE	31
exosome	4	90.12	90.12	40.54	30.94	28.94	sp|Q8BTM8|FLNA_MOUSE	Filamin-A OS=Mus musculus GN=Flna PE=1 SV=5	MOUSE	51
exosome-mimetic NVs	79	22.17	22.17	24.8	17.75	11.65	sp|Q8BU30|SYIC_MOUSE	Isoleucine--tRNA ligase, cytoplasmic OS=Mus musculus GN=Iars PE=1 SV=2	MOUSE	9
exosome	69	13.82	13.82	20.6	10.46	6.735	sp|Q8BU30|SYIC_MOUSE	Isoleucine--tRNA ligase, cytoplasmic OS=Mus musculus GN=Iars PE=1 SV=2	MOUSE	7
exosome-mimetic NVs	56	25.68	25.68	52.14	52.14	52.14	sp|Q8BWT1|THIM_MOUSE	3-ketoacyl-CoA thiolase, mitochondrial OS=Mus musculus GN=Acaa2 PE=1 SV=3	MOUSE	16
exosome	66	14.32	14.32	37.78	37.78	29.22	sp|Q8BWT1|THIM_MOUSE	3-ketoacyl-CoA thiolase, mitochondrial OS=Mus musculus GN=Acaa2 PE=1 SV=3	MOUSE	8
exosome-mimetic NVs	2	105.7	105.7	65.53	57.73	52.07	sp|Q8C196|CPSM_MOUSE	Carbamoyl-phosphate synthase [ammonia], mitochondrial OS=Mus musculus GN=Cps1 PE=1 SV=2	MOUSE	74
exosome	23	27.15	27.15	31.8	21.47	15	sp|Q8C196|CPSM_MOUSE	Carbamoyl-phosphate synthase [ammonia], mitochondrial OS=Mus musculus GN=Cps1 PE=1 SV=2	MOUSE	14
exosome-mimetic NVs	38	29.72	29.72	24.54	19.58	16.4	sp|Q8CGC7|SYEP_MOUSE	Bifunctional glutamate/proline--tRNA ligase OS=Mus musculus GN=Eprs PE=1 SV=4	MOUSE	17
exosome	99	10.04	10.04	18.98	4.762	4.762	sp|Q8CGC7|SYEP_MOUSE	Bifunctional glutamate/proline--tRNA ligase OS=Mus musculus GN=Eprs PE=1 SV=4	MOUSE	5
exosome-mimetic NVs	486	0	6.55	26.98	26.98	26.98	sp|Q8CGP1|H2B1K_MOUSE	Histone H2B type 1-K OS=Mus musculus GN=Hist1h2bk PE=1 SV=3	MOUSE	8
exosome	327	0	2.12	26.19	19.05	11.9	sp|Q8CGP1|H2B1K_MOUSE	Histone H2B type 1-K OS=Mus musculus GN=Hist1h2bk PE=1 SV=3	MOUSE	2
exosome-mimetic NVs	486	6.55	6.55	26.98	26.98	26.98	sp|Q8CGP2|H2B1P_MOUSE	Histone H2B type 1-P OS=Mus musculus GN=Hist1h2bp PE=1 SV=3	MOUSE	8
exosome	327	2.12	2.12	26.19	19.05	11.9	sp|Q8CGP2|H2B1P_MOUSE	Histone H2B type 1-P OS=Mus musculus GN=Hist1h2bp PE=1 SV=3	MOUSE	2
exosome-mimetic NVs	882	0	2.21	21.54	21.54	14.62	sp|Q8CGP5|H2A1F_MOUSE	Histone H2A type 1-F OS=Mus musculus GN=Hist1h2af PE=1 SV=3	MOUSE	2
exosome	404	0	2	14.62	14.62	14.62	sp|Q8CGP5|H2A1F_MOUSE	Histone H2A type 1-F OS=Mus musculus GN=Hist1h2af PE=1 SV=3	MOUSE	1
exosome-mimetic NVs	882	0	2.21	21.88	21.88	14.84	sp|Q8CGP6|H2A1H_MOUSE	Histone H2A type 1-H OS=Mus musculus GN=Hist1h2ah PE=1 SV=3	MOUSE	2
exosome	404	0	2	14.84	14.84	14.84	sp|Q8CGP6|H2A1H_MOUSE	Histone H2A type 1-H OS=Mus musculus GN=Hist1h2ah PE=1 SV=3	MOUSE	1
exosome-mimetic NVs	882	0	2.21	21.54	21.54	14.62	sp|Q8CGP7|H2A1K_MOUSE	Histone H2A type 1-K OS=Mus musculus GN=Hist1h2ak PE=1 SV=3	MOUSE	2
exosome	404	0	2	14.62	14.62	14.62	sp|Q8CGP7|H2A1K_MOUSE	Histone H2A type 1-K OS=Mus musculus GN=Hist1h2ak PE=1 SV=3	MOUSE	1
exosome-mimetic NVs	1039	2.01	2.01	13.72	3.534	3.534	sp|Q8K0E8|FIBB_MOUSE	Fibrinogen beta chain OS=Mus musculus GN=Fgb PE=1 SV=1	MOUSE	1
exosome	22	27.58	27.58	55.93	41.58	37.01	sp|Q8K0E8|FIBB_MOUSE	Fibrinogen beta chain OS=Mus musculus GN=Fgb PE=1 SV=1	MOUSE	17
exosome-mimetic NVs	211	12.53	12.53	33.25	33.25	28.77	sp|Q8QZT1|THIL_MOUSE	Acetyl-CoA acetyltransferase, mitochondrial OS=Mus musculus GN=Acat1 PE=1 SV=1	MOUSE	7
exosome	333	2.06	2.17	15.09	7.311	2.83	sp|Q8QZT1|THIL_MOUSE	Acetyl-CoA acetyltransferase, mitochondrial OS=Mus musculus GN=Acat1 PE=1 SV=1	MOUSE	1
exosome-mimetic NVs	248	11	11	26.42	16.49	11.17	sp|Q8QZY1|EIF3L_MOUSE	Eukaryotic translation initiation factor 3 subunit L OS=Mus musculus GN=Eif3l PE=1 SV=1	MOUSE	5
exosome	483	0.98	0.98	6.383	2.837	2.837	sp|Q8QZY1|EIF3L_MOUSE	Eukaryotic translation initiation factor 3 subunit L OS=Mus musculus GN=Eif3l PE=1 SV=1	MOUSE	1
exosome-mimetic NVs	735	4	4	14.06	14.06	14.06	sp|Q8R010|AIMP2_MOUSE	Aminoacyl tRNA synthase complex-interacting multifunctional protein 2 OS=Mus musculus GN=Aimp2 PE=1 SV=2	MOUSE	2
exosome	282	3.37	3.37	20	8.75	8.75	sp|Q8R010|AIMP2_MOUSE	Aminoacyl tRNA synthase complex-interacting multifunctional protein 2 OS=Mus musculus GN=Aimp2 PE=1 SV=2	MOUSE	2
exosome-mimetic NVs	360	8.73	8.73	25.77	23.04	23.04	sp|Q8R081|HNRPL_MOUSE	Heterogeneous nuclear ribonucleoprotein L OS=Mus musculus GN=Hnrnpl PE=1 SV=2	MOUSE	6
exosome	490	0.89	0.89	12.46	7.509	3.072	sp|Q8R081|HNRPL_MOUSE	Heterogeneous nuclear ribonucleoprotein L OS=Mus musculus GN=Hnrnpl PE=1 SV=2	MOUSE	1
exosome-mimetic NVs	128	16.83	16.83	24.28	15.52	12.08	sp|Q8R0Y6|AL1L1_MOUSE	Cytosolic 10-formyltetrahydrofolate dehydrogenase OS=Mus musculus GN=Aldh1l1 PE=1 SV=1	MOUSE	8
exosome	20	29.65	29.65	43.35	30.04	23.06	sp|Q8R0Y6|AL1L1_MOUSE	Cytosolic 10-formyltetrahydrofolate dehydrogenase OS=Mus musculus GN=Aldh1l1 PE=1 SV=1	MOUSE	16
exosome-mimetic NVs	151	15.24	15.24	23.05	9.44	9.44	sp|Q8R1B4|EIF3C_MOUSE	Eukaryotic translation initiation factor 3 subunit C OS=Mus musculus GN=Eif3c PE=1 SV=1	MOUSE	8
exosome	208	4.67	4.67	10.21	6.257	3.074	sp|Q8R1B4|EIF3C_MOUSE	Eukaryotic translation initiation factor 3 subunit C OS=Mus musculus GN=Eif3c PE=1 SV=1	MOUSE	2
exosome-mimetic NVs	882	0	2.21	21.71	21.71	14.73	sp|Q8R1M2|H2AJ_MOUSE	Histone H2A.J OS=Mus musculus GN=H2afj PE=1 SV=1	MOUSE	2
exosome	404	2	2	14.73	14.73	14.73	sp|Q8R1M2|H2AJ_MOUSE	Histone H2A.J OS=Mus musculus GN=H2afj PE=1 SV=1	MOUSE	1
exosome-mimetic NVs	1023	2.02	2.02	11.59	3.633	3.633	sp|Q8VC30|TKFC_MOUSE	Triokinase/FMN cyclase OS=Mus musculus GN=Tkfc PE=1 SV=1	MOUSE	1
exosome	354	2	2	21.63	3.633	3.633	sp|Q8VC30|TKFC_MOUSE	Triokinase/FMN cyclase OS=Mus musculus GN=Tkfc PE=1 SV=1	MOUSE	1
exosome-mimetic NVs	47	27.67	27.67	19.69	16.17	11.43	sp|Q8VDD5|MYH9_MOUSE	Myosin-9 OS=Mus musculus GN=Myh9 PE=1 SV=4	MOUSE	13
exosome	8	71.33	71.33	39.95	30.05	26.12	sp|Q8VDD5|MYH9_MOUSE	Myosin-9 OS=Mus musculus GN=Myh9 PE=1 SV=4	MOUSE	39
exosome-mimetic NVs	153	15.04	15.04	24.56	21.15	12.33	sp|Q8VDM4|PSMD2_MOUSE	26S proteasome non-ATPase regulatory subunit 2 OS=Mus musculus GN=Psmd2 PE=1 SV=1	MOUSE	10
exosome	102	10	10	12.56	8.37	8.37	sp|Q8VDM4|PSMD2_MOUSE	26S proteasome non-ATPase regulatory subunit 2 OS=Mus musculus GN=Psmd2 PE=1 SV=1	MOUSE	6
exosome-mimetic NVs	35	30.95	30.95	29.13	25.02	21.41	sp|Q8VDN2|AT1A1_MOUSE	Sodium/potassium-transporting ATPase subunit alpha-1 OS=Mus musculus GN=Atp1a1 PE=1 SV=1	MOUSE	18
exosome	353	0	2	9.58	2.248	2.248	sp|Q8VDN2|AT1A1_MOUSE	Sodium/potassium-transporting ATPase subunit alpha-1 OS=Mus musculus GN=Atp1a1 PE=1 SV=1	MOUSE	1
exosome-mimetic NVs	1103	2	2	5.65	2.26	2.26	sp|Q8VED5|K2C79_MOUSE	Keratin, type II cytoskeletal 79 OS=Mus musculus GN=Krt79 PE=1 SV=2	MOUSE	1
exosome	464	1.21	1.21	12.81	2.26	2.26	sp|Q8VED5|K2C79_MOUSE	Keratin, type II cytoskeletal 79 OS=Mus musculus GN=Krt79 PE=1 SV=2	MOUSE	1
exosome-mimetic NVs	173	14.17	14.17	23.13	18.38	18.38	sp|Q8VEK3|HNRPU_MOUSE	Heterogeneous nuclear ribonucleoprotein U OS=Mus musculus GN=Hnrnpu PE=1 SV=1	MOUSE	10
exosome	188	5.34	5.34	10.75	5.625	5.625	sp|Q8VEK3|HNRPU_MOUSE	Heterogeneous nuclear ribonucleoprotein U OS=Mus musculus GN=Hnrnpu PE=1 SV=1	MOUSE	3
exosome-mimetic NVs	828	3.19	8.61	6.933	2.458	2.458	sp|Q8VHX6|FLNC_MOUSE	Filamin-C OS=Mus musculus GN=Flnc PE=1 SV=3	MOUSE	5
exosome	111	9.48	12.51	13.28	5.099	4.072	sp|Q8VHX6|FLNC_MOUSE	Filamin-C OS=Mus musculus GN=Flnc PE=1 SV=3	MOUSE	7
exosome-mimetic NVs	1080	2	2	4.864	2.718	2.718	sp|Q8VIJ6|SFPQ_MOUSE	Splicing factor, proline- and glutamine-rich OS=Mus musculus GN=Sfpq PE=1 SV=1	MOUSE	1
exosome	428	1.62	1.62	14.45	3.29	3.29	sp|Q8VIJ6|SFPQ_MOUSE	Splicing factor, proline- and glutamine-rich OS=Mus musculus GN=Sfpq PE=1 SV=1	MOUSE	1
exosome-mimetic NVs	260	10.79	10.79	53.95	45.12	38.6	sp|Q91V41|RAB14_MOUSE	Ras-related protein Rab-14 OS=Mus musculus GN=Rab14 PE=1 SV=3	MOUSE	5
exosome	473	1.13	1.13	20.47	5.116	5.116	sp|Q91V41|RAB14_MOUSE	Ras-related protein Rab-14 OS=Mus musculus GN=Rab14 PE=1 SV=3	MOUSE	1
exosome-mimetic NVs	115	18.56	18.56	21.54	16.77	12.65	sp|Q91V92|ACLY_MOUSE	ATP-citrate synthase OS=Mus musculus GN=Acly PE=1 SV=1	MOUSE	9
exosome	59	15.04	15.04	26.21	14.57	8.616	sp|Q91V92|ACLY_MOUSE	ATP-citrate synthase OS=Mus musculus GN=Acly PE=1 SV=1	MOUSE	7
exosome-mimetic NVs	53	26.41	26.41	39.2	28.06	24.35	sp|Q91VD9|NDUS1_MOUSE	NADH-ubiquinone oxidoreductase 75 kDa subunit, mitochondrial OS=Mus musculus GN=Ndufs1 PE=1 SV=2	MOUSE	13
exosome	190	5.25	5.25	16.64	7.703	5.915	sp|Q91VD9|NDUS1_MOUSE	NADH-ubiquinone oxidoreductase 75 kDa subunit, mitochondrial OS=Mus musculus GN=Ndufs1 PE=1 SV=2	MOUSE	3
exosome-mimetic NVs	500	6.31	6.31	20.14	10.81	7.703	sp|Q91VR5|DDX1_MOUSE	ATP-dependent RNA helicase DDX1 OS=Mus musculus GN=Ddx1 PE=1 SV=1	MOUSE	3
exosome	298	2.81	2.81	15.95	5.27	5.27	sp|Q91VR5|DDX1_MOUSE	ATP-dependent RNA helicase DDX1 OS=Mus musculus GN=Ddx1 PE=1 SV=1	MOUSE	2
exosome-mimetic NVs	718	4	4	14.05	6.285	6.285	sp|Q91XD4|FTCD_MOUSE	Formimidoyltransferase-cyclodeaminase OS=Mus musculus GN=Ftcd PE=1 SV=1	MOUSE	2
exosome	183	5.52	5.52	22.18	14.42	12.38	sp|Q91XD4|FTCD_MOUSE	Formimidoyltransferase-cyclodeaminase OS=Mus musculus GN=Ftcd PE=1 SV=1	MOUSE	4
exosome-mimetic NVs	701	4.02	4.02	15.66	7.692	7.692	sp|Q91Y97|ALDOB_MOUSE	Fructose-bisphosphate aldolase B OS=Mus musculus GN=Aldob PE=1 SV=3	MOUSE	2
exosome	210	4.62	4.62	18.68	11.26	7.692	sp|Q91Y97|ALDOB_MOUSE	Fructose-bisphosphate aldolase B OS=Mus musculus GN=Aldob PE=1 SV=3	MOUSE	2
exosome-mimetic NVs	431	7.36	7.36	18.32	10.99	10.99	sp|Q91YI0|ARLY_MOUSE	Argininosuccinate lyase OS=Mus musculus GN=Asl PE=1 SV=1	MOUSE	4
exosome	340	2.03	2.03	14.66	6.25	2.371	sp|Q91YI0|ARLY_MOUSE	Argininosuccinate lyase OS=Mus musculus GN=Asl PE=1 SV=1	MOUSE	1
exosome-mimetic NVs	418	7.63	7.63	25.39	12.6	12.6	sp|Q91ZJ5|UGPA_MOUSE	UTP--glucose-1-phosphate uridylyltransferase OS=Mus musculus GN=Ugp2 PE=1 SV=3	MOUSE	4
exosome	417	1.84	1.84	9.449	5.315	3.543	sp|Q91ZJ5|UGPA_MOUSE	UTP--glucose-1-phosphate uridylyltransferase OS=Mus musculus GN=Ugp2 PE=1 SV=3	MOUSE	1
exosome-mimetic NVs	43	28.29	28.29	9.945	6.535	4.158	sp|Q91ZX7|LRP1_MOUSE	Prolow-density lipoprotein receptor-related protein 1 OS=Mus musculus GN=Lrp1 PE=1 SV=1	MOUSE	15
exosome	61	14.96	14.96	7.767	3.63	2.53	sp|Q91ZX7|LRP1_MOUSE	Prolow-density lipoprotein receptor-related protein 1 OS=Mus musculus GN=Lrp1 PE=1 SV=1	MOUSE	7
exosome-mimetic NVs	496	6.38	6.38	14.6	12.61	8.85	sp|Q920A5|RISC_MOUSE	Retinoid-inducible serine carboxypeptidase OS=Mus musculus GN=Scpep1 PE=1 SV=2	MOUSE	3
exosome	371	2	2	7.522	3.097	3.097	sp|Q920A5|RISC_MOUSE	Retinoid-inducible serine carboxypeptidase OS=Mus musculus GN=Scpep1 PE=1 SV=2	MOUSE	1
exosome-mimetic NVs	877	2.85	2.85	9.756	3.874	2.009	sp|Q921I1|TRFE_MOUSE	Serotransferrin OS=Mus musculus GN=Tf PE=1 SV=1	MOUSE	1
exosome	94	10.33	10.33	23.82	12.34	10.62	sp|Q921I1|TRFE_MOUSE	Serotransferrin OS=Mus musculus GN=Tf PE=1 SV=1	MOUSE	5
exosome-mimetic NVs	490	6.51	6.51	29.79	17.6	13.73	sp|Q921X9|PDIA5_MOUSE	Protein disulfide-isomerase A5 OS=Mus musculus GN=Pdia5 PE=1 SV=1	MOUSE	3
exosome	420	1.74	1.74	15.47	11.8	4.836	sp|Q921X9|PDIA5_MOUSE	Protein disulfide-isomerase A5 OS=Mus musculus GN=Pdia5 PE=1 SV=1	MOUSE	1
exosome-mimetic NVs	1272	1.61	1.61	9.305	1.711	1.711	sp|Q922D8|C1TC_MOUSE	C-1-tetrahydrofolate synthase, cytoplasmic OS=Mus musculus GN=Mthfd1 PE=1 SV=4	MOUSE	1
exosome	257	3.85	3.85	9.947	6.096	2.995	sp|Q922D8|C1TC_MOUSE	C-1-tetrahydrofolate synthase, cytoplasmic OS=Mus musculus GN=Mthfd1 PE=1 SV=4	MOUSE	2
exosome-mimetic NVs	1360	0	12.08	34.23	30.65	18.79	sp|Q922F4|TBB6_MOUSE	Tubulin beta-6 chain OS=Mus musculus GN=Tubb6 PE=1 SV=1	MOUSE	8
exosome	180	5.65	14.4	34.9	28.19	23.27	sp|Q922F4|TBB6_MOUSE	Tubulin beta-6 chain OS=Mus musculus GN=Tubb6 PE=1 SV=1	MOUSE	8
exosome-mimetic NVs	103	19.84	19.84	39.32	39.32	35.91	sp|Q922R8|PDIA6_MOUSE	Protein disulfide-isomerase A6 OS=Mus musculus GN=Pdia6 PE=1 SV=3	MOUSE	10
exosome	142	7.19	7.19	27.05	15.68	15.68	sp|Q922R8|PDIA6_MOUSE	Protein disulfide-isomerase A6 OS=Mus musculus GN=Pdia6 PE=1 SV=3	MOUSE	4
exosome-mimetic NVs	714	0.01	2.03	6.379	2.069	2.069	sp|Q922U2|K2C5_MOUSE	Keratin, type II cytoskeletal 5 OS=Mus musculus GN=Krt5 PE=1 SV=1	MOUSE	1
exosome	323	0	2.02	7.931	2.069	2.069	sp|Q922U2|K2C5_MOUSE	Keratin, type II cytoskeletal 5 OS=Mus musculus GN=Krt5 PE=1 SV=1	MOUSE	1
exosome-mimetic NVs	318	9.69	9.69	27.17	27.17	27.17	sp|Q99JI6|RAP1B_MOUSE	Ras-related protein Rap-1b OS=Mus musculus GN=Rap1b PE=1 SV=2	MOUSE	5
exosome	112	9.41	9.41	27.17	27.17	27.17	sp|Q99JI6|RAP1B_MOUSE	Ras-related protein Rap-1b OS=Mus musculus GN=Rap1b PE=1 SV=2	MOUSE	5
exosome-mimetic NVs	682	4.1	4.1	24.33	8.021	8.021	sp|Q99JX4|EIF3M_MOUSE	Eukaryotic translation initiation factor 3 subunit M OS=Mus musculus GN=Eif3m PE=1 SV=1	MOUSE	2
exosome	336	2.05	2.05	17.38	8.556	8.556	sp|Q99JX4|EIF3M_MOUSE	Eukaryotic translation initiation factor 3 subunit M OS=Mus musculus GN=Eif3m PE=1 SV=1	MOUSE	2
exosome-mimetic NVs	94	20.39	20.39	41.05	41.05	33.26	sp|Q99JY0|ECHB_MOUSE	Trifunctional enzyme subunit beta, mitochondrial OS=Mus musculus GN=Hadhb PE=1 SV=1	MOUSE	15
exosome	191	5.19	5.19	15.37	12.42	12.42	sp|Q99JY0|ECHB_MOUSE	Trifunctional enzyme subunit beta, mitochondrial OS=Mus musculus GN=Hadhb PE=1 SV=1	MOUSE	3
exosome-mimetic NVs	315	9.73	9.73	22.97	15.31	15.31	sp|Q99JY9|ARP3_MOUSE	Actin-related protein 3 OS=Mus musculus GN=Actr3 PE=1 SV=3	MOUSE	5
exosome	141	7.26	7.26	29.43	12.68	10.77	sp|Q99JY9|ARP3_MOUSE	Actin-related protein 3 OS=Mus musculus GN=Actr3 PE=1 SV=3	MOUSE	4
exosome-mimetic NVs	673	4.16	4.16	19.03	8.457	6.131	sp|Q99K48|NONO_MOUSE	Non-POU domain-containing octamer-binding protein OS=Mus musculus GN=Nono PE=1 SV=3	MOUSE	2
exosome	545	0.45	0.45	19.24	6.342	3.383	sp|Q99K48|NONO_MOUSE	Non-POU domain-containing octamer-binding protein OS=Mus musculus GN=Nono PE=1 SV=3	MOUSE	1
exosome-mimetic NVs	775	3.74	3.74	14.53	10.89	10.89	sp|Q99KV1|DJB11_MOUSE	DnaJ homolog subfamily B member 11 OS=Mus musculus GN=Dnajb11 PE=1 SV=1	MOUSE	2
exosome	262	3.74	3.74	12.01	7.542	7.542	sp|Q99KV1|DJB11_MOUSE	DnaJ homolog subfamily B member 11 OS=Mus musculus GN=Dnajb11 PE=1 SV=1	MOUSE	2
exosome-mimetic NVs	95	20.3	20.3	30.03	18.5	15.02	sp|Q99LB7|SARDH_MOUSE	Sarcosine dehydrogenase, mitochondrial OS=Mus musculus GN=Sardh PE=1 SV=1	MOUSE	10
exosome	271	3.55	3.55	6.855	3.7	3.7	sp|Q99LB7|SARDH_MOUSE	Sarcosine dehydrogenase, mitochondrial OS=Mus musculus GN=Sardh PE=1 SV=1	MOUSE	2
exosome-mimetic NVs	105	19.7	19.7	48.95	48.95	48.95	sp|Q99LC5|ETFA_MOUSE	Electron transfer flavoprotein subunit alpha, mitochondrial OS=Mus musculus GN=Etfa PE=1 SV=2	MOUSE	10
exosome	255	3.89	3.89	17.42	13.51	13.51	sp|Q99LC5|ETFA_MOUSE	Electron transfer flavoprotein subunit alpha, mitochondrial OS=Mus musculus GN=Etfa PE=1 SV=2	MOUSE	2
exosome-mimetic NVs	827	3.2	3.2	21.39	7.525	4.752	sp|Q99LF4|RTCB_MOUSE	tRNA-splicing ligase RtcB homolog OS=Mus musculus GN=Rtcb PE=1 SV=1	MOUSE	2
exosome	303	2.66	2.66	18.81	5.941	5.941	sp|Q99LF4|RTCB_MOUSE	tRNA-splicing ligase RtcB homolog OS=Mus musculus GN=Rtcb PE=1 SV=1	MOUSE	2
exosome-mimetic NVs	82	21.69	21.69	45.84	35.3	29.02	sp|Q99MN9|PCCB_MOUSE	Propionyl-CoA carboxylase beta chain, mitochondrial OS=Mus musculus GN=Pccb PE=1 SV=2	MOUSE	10
exosome	93	10.4	10.4	34.2	18.3	16.82	sp|Q99MN9|PCCB_MOUSE	Propionyl-CoA carboxylase beta chain, mitochondrial OS=Mus musculus GN=Pccb PE=1 SV=2	MOUSE	6
exosome-mimetic NVs	59	25.18	25.18	18.01	15.26	10.72	sp|Q99PL5|RRBP1_MOUSE	Ribosome-binding protein 1 OS=Mus musculus GN=Rrbp1 PE=1 SV=2	MOUSE	12
exosome	149	6.73	6.73	17.94	2.866	2.866	sp|Q99PL5|RRBP1_MOUSE	Ribosome-binding protein 1 OS=Mus musculus GN=Rrbp1 PE=1 SV=2	MOUSE	4
exosome-mimetic NVs	141	16.06	16.06	31.6	22.74	22.74	sp|Q9CPY7|AMPL_MOUSE	Cytosol aminopeptidase OS=Mus musculus GN=Lap3 PE=1 SV=3	MOUSE	8
exosome	356	2	2	14.64	2.119	2.119	sp|Q9CPY7|AMPL_MOUSE	Cytosol aminopeptidase OS=Mus musculus GN=Lap3 PE=1 SV=3	MOUSE	1
exosome-mimetic NVs	692	4.07	4.07	18.03	18.03	12.3	sp|Q9CQE8|CN166_MOUSE	UPF0568 protein C14orf166 homolog OS=Mus musculus PE=1 SV=1	MOUSE	2
exosome	243	4	4	21.31	13.93	13.93	sp|Q9CQE8|CN166_MOUSE	UPF0568 protein C14orf166 homolog OS=Mus musculus PE=1 SV=1	MOUSE	2
exosome-mimetic NVs	114	18.59	18.59	55.47	41.8	36.72	sp|Q9CQQ7|AT5F1_MOUSE	ATP synthase F(0) complex subunit B1, mitochondrial OS=Mus musculus GN=Atp5f1 PE=1 SV=1	MOUSE	9
exosome	524	0.6	0.6	5.859	5.859	5.859	sp|Q9CQQ7|AT5F1_MOUSE	ATP synthase F(0) complex subunit B1, mitochondrial OS=Mus musculus GN=Atp5f1 PE=1 SV=1	MOUSE	1
exosome-mimetic NVs	732	4	4	11.52	11.52	11.52	sp|Q9CR57|RL14_MOUSE	60S ribosomal protein L14 OS=Mus musculus GN=Rpl14 PE=1 SV=3	MOUSE	2
exosome	383	2	2	14.29	5.991	5.991	sp|Q9CR57|RL14_MOUSE	60S ribosomal protein L14 OS=Mus musculus GN=Rpl14 PE=1 SV=3	MOUSE	1
exosome-mimetic NVs	695	4.05	4.05	14.33	10.67	10.67	sp|Q9CVB6|ARPC2_MOUSE	Actin-related protein 2/3 complex subunit 2 OS=Mus musculus GN=Arpc2 PE=1 SV=3	MOUSE	3
exosome	213	4.41	4.41	34	17.33	14	sp|Q9CVB6|ARPC2_MOUSE	Actin-related protein 2/3 complex subunit 2 OS=Mus musculus GN=Arpc2 PE=1 SV=3	MOUSE	2
exosome-mimetic NVs	1360	1.04	22.92	45.62	39.33	36.18	sp|Q9CWF2|TBB2B_MOUSE	Tubulin beta-2B chain OS=Mus musculus GN=Tubb2b PE=1 SV=1	MOUSE	14
exosome	274	0	17.78	57.98	40.9	30.34	sp|Q9CWF2|TBB2B_MOUSE	Tubulin beta-2B chain OS=Mus musculus GN=Tubb2b PE=1 SV=1	MOUSE	10
exosome-mimetic NVs	1386	0.94	0.94	2.872	2.872	2.872	sp|Q9CWJ9|PUR9_MOUSE	Bifunctional purine biosynthesis protein PURH OS=Mus musculus GN=Atic PE=1 SV=2	MOUSE	1
exosome	370	2	2	6.588	2.872	2.872	sp|Q9CWJ9|PUR9_MOUSE	Bifunctional purine biosynthesis protein PURH OS=Mus musculus GN=Atic PE=1 SV=2	MOUSE	1
exosome-mimetic NVs	900	2.66	2.66	15.73	15.73	7.865	sp|Q9CXW4|RL11_MOUSE	60S ribosomal protein L11 OS=Mus musculus GN=Rpl11 PE=1 SV=4	MOUSE	2
exosome	419	1.74	1.74	16.29	7.865	7.865	sp|Q9CXW4|RL11_MOUSE	60S ribosomal protein L11 OS=Mus musculus GN=Rpl11 PE=1 SV=4	MOUSE	1
exosome-mimetic NVs	883	2.8	2.8	24.13	9.091	9.091	sp|Q9CY50|SSRA_MOUSE	Translocon-associated protein subunit alpha OS=Mus musculus GN=Ssr1 PE=1 SV=1	MOUSE	2
exosome	457	1.3	1.3	5.245	5.245	5.245	sp|Q9CY50|SSRA_MOUSE	Translocon-associated protein subunit alpha OS=Mus musculus GN=Ssr1 PE=1 SV=1	MOUSE	1
exosome-mimetic NVs	1145	2	2	5.143	5.143	5.143	sp|Q9CYN9|RENR_MOUSE	Renin receptor OS=Mus musculus GN=Atp6ap2 PE=1 SV=2	MOUSE	1
exosome	403	2	2	5.143	5.143	5.143	sp|Q9CYN9|RENR_MOUSE	Renin receptor OS=Mus musculus GN=Atp6ap2 PE=1 SV=2	MOUSE	1
exosome-mimetic NVs	1144	2	2	4.364	4.364	4.364	sp|Q9CZ04|CSN7A_MOUSE	COP9 signalosome complex subunit 7a OS=Mus musculus GN=Cops7a PE=1 SV=2	MOUSE	1
exosome	463	1.22	1.22	5.818	5.818	5.818	sp|Q9CZ04|CSN7A_MOUSE	COP9 signalosome complex subunit 7a OS=Mus musculus GN=Cops7a PE=1 SV=2	MOUSE	1
exosome-mimetic NVs	74	22.74	22.74	50.83	46.88	46.88	sp|Q9CZ13|QCR1_MOUSE	Cytochrome b-c1 complex subunit 1, mitochondrial OS=Mus musculus GN=Uqcrc1 PE=1 SV=2	MOUSE	16
exosome	491	0.89	0.89	8.333	4.375	4.375	sp|Q9CZ13|QCR1_MOUSE	Cytochrome b-c1 complex subunit 1, mitochondrial OS=Mus musculus GN=Uqcrc1 PE=1 SV=2	MOUSE	1
exosome-mimetic NVs	751	3.92	3.92	9.191	4.664	4.664	sp|Q9CZD3|SYG_MOUSE	Glycine--tRNA ligase OS=Mus musculus GN=Gars PE=1 SV=1	MOUSE	2
exosome	455	1.32	1.32	1.783	1.783	1.783	sp|Q9CZD3|SYG_MOUSE	Glycine--tRNA ligase OS=Mus musculus GN=Gars PE=1 SV=1	MOUSE	1
exosome-mimetic NVs	378	8.34	8.34	24.83	24.83	24.83	sp|Q9CZX8|RS19_MOUSE	40S ribosomal protein S19 OS=Mus musculus GN=Rps19 PE=1 SV=3	MOUSE	5
exosome	369	2	2	26.9	8.966	8.966	sp|Q9CZX8|RS19_MOUSE	40S ribosomal protein S19 OS=Mus musculus GN=Rps19 PE=1 SV=3	MOUSE	1
exosome-mimetic NVs	522	6.04	6.04	9.075	9.075	9.075	sp|Q9D0F9|PGM1_MOUSE	Phosphoglucomutase-1 OS=Mus musculus GN=Pgm1 PE=1 SV=4	MOUSE	4
exosome	127	8.2	8.2	15.84	13.52	11.92	sp|Q9D0F9|PGM1_MOUSE	Phosphoglucomutase-1 OS=Mus musculus GN=Pgm1 PE=1 SV=4	MOUSE	4
exosome-mimetic NVs	162	14.59	14.59	32.58	16.67	12.88	sp|Q9D0I9|SYRC_MOUSE	Arginine--tRNA ligase, cytoplasmic OS=Mus musculus GN=Rars PE=1 SV=2	MOUSE	7
exosome	189	5.27	5.27	19.09	5.909	5.909	sp|Q9D0I9|SYRC_MOUSE	Arginine--tRNA ligase, cytoplasmic OS=Mus musculus GN=Rars PE=1 SV=2	MOUSE	3
exosome-mimetic NVs	319	9.63	9.63	40	25.54	25.54	sp|Q9D0M3|CY1_MOUSE	Cytochrome c1, heme protein, mitochondrial OS=Mus musculus GN=Cyc1 PE=1 SV=1	MOUSE	7
exosome	513	0.65	0.65	12.31	12.31	12.31	sp|Q9D0M3|CY1_MOUSE	Cytochrome c1, heme protein, mitochondrial OS=Mus musculus GN=Cyc1 PE=1 SV=1	MOUSE	1
exosome-mimetic NVs	879	2.82	2.82	8.726	4.294	2.909	sp|Q9D0R2|SYTC_MOUSE	Threonine--tRNA ligase, cytoplasmic OS=Mus musculus GN=Tars PE=1 SV=2	MOUSE	2
exosome	104	9.98	9.98	16.2	8.033	8.033	sp|Q9D0R2|SYTC_MOUSE	Threonine--tRNA ligase, cytoplasmic OS=Mus musculus GN=Tars PE=1 SV=2	MOUSE	5
exosome-mimetic NVs	836	3.17	3.17	12.63	4.842	4.842	sp|Q9D1A2|CNDP2_MOUSE	Cytosolic non-specific dipeptidase OS=Mus musculus GN=Cndp2 PE=1 SV=1	MOUSE	2
exosome	418	1.74	1.74	18.53	2.316	2.316	sp|Q9D1A2|CNDP2_MOUSE	Cytosolic non-specific dipeptidase OS=Mus musculus GN=Cndp2 PE=1 SV=1	MOUSE	1
exosome-mimetic NVs	1035	2.01	8.02	41.29	22.89	22.89	sp|Q9D1G1|RAB1B_MOUSE	Ras-related protein Rab-1B OS=Mus musculus GN=Rab1b PE=1 SV=1	MOUSE	4
exosome	473	0.01	1.12	10.45	10.45	5.473	sp|Q9D1G1|RAB1B_MOUSE	Ras-related protein Rab-1B OS=Mus musculus GN=Rab1b PE=1 SV=1	MOUSE	1
exosome-mimetic NVs	195	13.25	13.25	30.84	19.16	19.16	sp|Q9D2G2|ODO2_MOUSE	Dihydrolipoyllysine-residue succinyltransferase component of 2-oxoglutarate dehydrogenase complex, mitochondrial OS=Mus musculus GN=Dlst PE=1 SV=1	MOUSE	9
exosome	363	2	2	11.23	2.643	2.643	sp|Q9D2G2|ODO2_MOUSE	Dihydrolipoyllysine-residue succinyltransferase component of 2-oxoglutarate dehydrogenase complex, mitochondrial OS=Mus musculus GN=Dlst PE=1 SV=1	MOUSE	1
exosome-mimetic NVs	22	36.2	36.2	58.46	57.14	55.16	sp|Q9D379|HYEP_MOUSE	Epoxide hydrolase 1 OS=Mus musculus GN=Ephx1 PE=1 SV=2	MOUSE	22
exosome	264	3.73	3.73	18.68	10.99	9.011	sp|Q9D379|HYEP_MOUSE	Epoxide hydrolase 1 OS=Mus musculus GN=Ephx1 PE=1 SV=2	MOUSE	3
exosome-mimetic NVs	582	5.29	5.29	14.42	14.42	5.95	sp|Q9D8N0|EF1G_MOUSE	Elongation factor 1-gamma OS=Mus musculus GN=Eef1g PE=1 SV=3	MOUSE	2
exosome	284	3.27	3.27	24.94	5.95	5.95	sp|Q9D8N0|EF1G_MOUSE	Elongation factor 1-gamma OS=Mus musculus GN=Eef1g PE=1 SV=3	MOUSE	2
exosome-mimetic NVs	130	16.76	16.76	29.82	23.9	21.93	sp|Q9D8W5|PSD12_MOUSE	26S proteasome non-ATPase regulatory subunit 12 OS=Mus musculus GN=Psmd12 PE=1 SV=4	MOUSE	9
exosome	156	6.3	6.3	19.96	14.25	5.482	sp|Q9D8W5|PSD12_MOUSE	26S proteasome non-ATPase regulatory subunit 12 OS=Mus musculus GN=Psmd12 PE=1 SV=4	MOUSE	2
exosome-mimetic NVs	214	12.32	12.32	36.73	27.64	25.05	sp|Q9DBF1|AL7A1_MOUSE	Alpha-aminoadipic semialdehyde dehydrogenase OS=Mus musculus GN=Aldh7a1 PE=1 SV=4	MOUSE	7
exosome	177	5.74	5.74	9.647	6.494	6.494	sp|Q9DBF1|AL7A1_MOUSE	Alpha-aminoadipic semialdehyde dehydrogenase OS=Mus musculus GN=Aldh7a1 PE=1 SV=4	MOUSE	3
exosome-mimetic NVs	160	14.65	14.65	24.76	19.1	13.23	sp|Q9DBG3|AP2B1_MOUSE	AP-2 complex subunit beta OS=Mus musculus GN=Ap2b1 PE=1 SV=1	MOUSE	7
exosome	86	11.62	11.62	18.25	14.41	10.89	sp|Q9DBG3|AP2B1_MOUSE	AP-2 complex subunit beta OS=Mus musculus GN=Ap2b1 PE=1 SV=1	MOUSE	6
exosome-mimetic NVs	37	29.76	29.76	39.78	36.13	36.13	sp|Q9DBG6|RPN2_MOUSE	Dolichyl-diphosphooligosaccharide--protein glycosyltransferase subunit 2 OS=Mus musculus GN=Rpn2 PE=1 SV=1	MOUSE	15
exosome	277	3.43	3.43	9.826	5.705	5.705	sp|Q9DBG6|RPN2_MOUSE	Dolichyl-diphosphooligosaccharide--protein glycosyltransferase subunit 2 OS=Mus musculus GN=Rpn2 PE=1 SV=1	MOUSE	2
exosome-mimetic NVs	170	14.23	14.23	41.11	37.67	29.71	sp|Q9DC69|NDUA9_MOUSE	NADH dehydrogenase [ubiquinone] 1 alpha subcomplex subunit 9, mitochondrial OS=Mus musculus GN=Ndufa9 PE=1 SV=2	MOUSE	8
exosome	258	3.85	3.85	11.94	8.488	8.488	sp|Q9DC69|NDUA9_MOUSE	NADH dehydrogenase [ubiquinone] 1 alpha subcomplex subunit 9, mitochondrial OS=Mus musculus GN=Ndufa9 PE=1 SV=2	MOUSE	2
exosome-mimetic NVs	448	7.15	7.15	15.73	13.25	13.25	sp|Q9DCD0|6PGD_MOUSE	6-phosphogluconate dehydrogenase, decarboxylating OS=Mus musculus GN=Pgd PE=1 SV=3	MOUSE	4
exosome	187	5.37	5.37	26.09	11.59	11.59	sp|Q9DCD0|6PGD_MOUSE	6-phosphogluconate dehydrogenase, decarboxylating OS=Mus musculus GN=Pgd PE=1 SV=3	MOUSE	5
exosome-mimetic NVs	1136	2	2	7.568	7.568	7.568	sp|Q9DCF9|SSRG_MOUSE	Translocon-associated protein subunit gamma OS=Mus musculus GN=Ssr3 PE=1 SV=1	MOUSE	2
exosome	532	0.52	0.52	7.568	7.568	7.568	sp|Q9DCF9|SSRG_MOUSE	Translocon-associated protein subunit gamma OS=Mus musculus GN=Ssr3 PE=1 SV=1	MOUSE	1
exosome-mimetic NVs	199	13.13	13.13	34.07	26.04	26.04	sp|Q9DCH4|EIF3F_MOUSE	Eukaryotic translation initiation factor 3 subunit F OS=Mus musculus GN=Eif3f PE=1 SV=2	MOUSE	7
exosome	155	6.42	6.42	18.56	18.56	10.8	sp|Q9DCH4|EIF3F_MOUSE	Eukaryotic translation initiation factor 3 subunit F OS=Mus musculus GN=Eif3f PE=1 SV=2	MOUSE	3
exosome-mimetic NVs	983	2.08	2.44	11.53	7.294	3.294	sp|Q9DCL9|PUR6_MOUSE	Multifunctional protein ADE2 OS=Mus musculus GN=Paics PE=1 SV=4	MOUSE	1
exosome	214	4.4	4.4	16.47	8.471	5.176	sp|Q9DCL9|PUR6_MOUSE	Multifunctional protein ADE2 OS=Mus musculus GN=Paics PE=1 SV=4	MOUSE	2
exosome-mimetic NVs	1076	2	2	5.151	2.764	1.884	sp|Q9EQH3|VPS35_MOUSE	Vacuolar protein sorting-associated protein 35 OS=Mus musculus GN=Vps35 PE=1 SV=1	MOUSE	1
exosome	205	4.73	4.73	10.68	5.905	3.769	sp|Q9EQH3|VPS35_MOUSE	Vacuolar protein sorting-associated protein 35 OS=Mus musculus GN=Vps35 PE=1 SV=1	MOUSE	2
exosome-mimetic NVs	11	45.64	45.64	55.4	43.32	42.39	sp|Q9EQK5|MVP_MOUSE	Major vault protein OS=Mus musculus GN=Mvp PE=1 SV=4	MOUSE	28
exosome	437	1.49	1.49	11.38	2.323	2.323	sp|Q9EQK5|MVP_MOUSE	Major vault protein OS=Mus musculus GN=Mvp PE=1 SV=4	MOUSE	1
exosome-mimetic NVs	1134	2	2	3.46	3.46	3.46	sp|Q9EQU5|SET_MOUSE	Protein SET OS=Mus musculus GN=Set PE=1 SV=1	MOUSE	1
exosome	434	1.54	1.54	3.46	3.46	3.46	sp|Q9EQU5|SET_MOUSE	Protein SET OS=Mus musculus GN=Set PE=1 SV=1	MOUSE	1
exosome-mimetic NVs	955	2.23	2.23	4.876	1.349	1.141	sp|Q9ES97|RTN3_MOUSE	Reticulon-3 OS=Mus musculus GN=Rtn3 PE=1 SV=2	MOUSE	1
exosome	439	1.48	1.48	4.564	1.141	1.141	sp|Q9ES97|RTN3_MOUSE	Reticulon-3 OS=Mus musculus GN=Rtn3 PE=1 SV=2	MOUSE	1
exosome-mimetic NVs	643	4.43	4.43	18.18	10.08	10.08	sp|Q9ET22|DPP2_MOUSE	Dipeptidyl peptidase 2 OS=Mus musculus GN=Dpp7 PE=1 SV=2	MOUSE	3
exosome	382	2	2	4.743	1.976	1.976	sp|Q9ET22|DPP2_MOUSE	Dipeptidyl peptidase 2 OS=Mus musculus GN=Dpp7 PE=1 SV=2	MOUSE	1
exosome-mimetic NVs	786	3.66	3.66	6.003	6.003	6.003	sp|Q9JIA7|SPHK2_MOUSE	Sphingosine kinase 2 OS=Mus musculus GN=Sphk2 PE=1 SV=2	MOUSE	2
exosome	488	6.52	6.52	11.64	6.789	6.789	sp|Q9JIA7|SPHK2_MOUSE	Sphingosine kinase 2 OS=Mus musculus GN=Sphk2 PE=1 SV=2	MOUSE	2
exosome-mimetic NVs	1	121	121	30.96	22.31	18.8	sp|Q9JHU4|DYHC1_MOUSE	Cytoplasmic dynein 1 heavy chain 1 OS=Mus musculus GN=Dync1h1 PE=1 SV=2	MOUSE	59
exosome	15	35.59	35.59	19.4	7.881	5.017	sp|Q9JHU4|DYHC1_MOUSE	Cytoplasmic dynein 1 heavy chain 1 OS=Mus musculus GN=Dync1h1 PE=1 SV=2	MOUSE	16
exosome-mimetic NVs	117	17.97	17.97	25.18	13.85	12.8	sp|Q9JIF7|COPB_MOUSE	Coatomer subunit beta OS=Mus musculus GN=Copb1 PE=1 SV=1	MOUSE	9
exosome	300	2.75	2.75	12.7	2.518	2.518	sp|Q9JIF7|COPB_MOUSE	Coatomer subunit beta OS=Mus musculus GN=Copb1 PE=1 SV=1	MOUSE	2
exosome-mimetic NVs	80	22.08	22.08	22.99	13.94	8.57	sp|Q9JKF1|IQGA1_MOUSE	Ras GTPase-activating-like protein IQGAP1 OS=Mus musculus GN=Iqgap1 PE=1 SV=2	MOUSE	10
exosome	80	12.21	12.21	19.98	9.596	6.457	sp|Q9JKF1|IQGA1_MOUSE	Ras GTPase-activating-like protein IQGAP1 OS=Mus musculus GN=Iqgap1 PE=1 SV=2	MOUSE	6
exosome-mimetic NVs	109	18.91	18.91	26.33	17.32	17.32	sp|Q9JKR6|HYOU1_MOUSE	Hypoxia up-regulated protein 1 OS=Mus musculus GN=Hyou1 PE=1 SV=1	MOUSE	11
exosome	185	5.44	5.44	20.02	10.61	5.606	sp|Q9JKR6|HYOU1_MOUSE	Hypoxia up-regulated protein 1 OS=Mus musculus GN=Hyou1 PE=1 SV=1	MOUSE	3
exosome-mimetic NVs	1131	2	2	6.468	6.468	6.468	sp|Q9JM62|REEP6_MOUSE	Receptor expression-enhancing protein 6 OS=Mus musculus GN=Reep6 PE=1 SV=1	MOUSE	1
exosome	401	2	2	6.468	6.468	6.468	sp|Q9JM62|REEP6_MOUSE	Receptor expression-enhancing protein 6 OS=Mus musculus GN=Reep6 PE=1 SV=1	MOUSE	1
exosome-mimetic NVs	1094	2	2	14.61	6.18	6.18	sp|Q9JM76|ARPC3_MOUSE	Actin-related protein 2/3 complex subunit 3 OS=Mus musculus GN=Arpc3 PE=1 SV=3	MOUSE	1
exosome	248	4	4	13.48	13.48	13.48	sp|Q9JM76|ARPC3_MOUSE	Actin-related protein 2/3 complex subunit 3 OS=Mus musculus GN=Arpc3 PE=1 SV=3	MOUSE	2
exosome-mimetic NVs	543	5.77	5.77	8.878	3.854	3.415	sp|Q9JMH9|MY18A_MOUSE	Unconventional myosin-XVIIIa OS=Mus musculus GN=Myo18a PE=1 SV=2	MOUSE	3
exosome	352	2	2	7.854	0.5366	0.5366	sp|Q9JMH9|MY18A_MOUSE	Unconventional myosin-XVIIIa OS=Mus musculus GN=Myo18a PE=1 SV=2	MOUSE	1
exosome-mimetic NVs	1130	2	2	8.808	8.808	8.808	sp|Q9QUI0|RHOA_MOUSE	Transforming protein RhoA OS=Mus musculus GN=Rhoa PE=1 SV=1	MOUSE	1
exosome	512	0.65	0.65	21.24	12.44	12.44	sp|Q9QUI0|RHOA_MOUSE	Transforming protein RhoA OS=Mus musculus GN=Rhoa PE=1 SV=1	MOUSE	1
exosome-mimetic NVs	436	7.3	7.3	25.2	25.2	21.14	sp|Q9QUM9|PSA6_MOUSE	Proteasome subunit alpha type-6 OS=Mus musculus GN=Psma6 PE=1 SV=1	MOUSE	4
exosome	260	3.82	3.82	17.48	8.943	8.943	sp|Q9QUM9|PSA6_MOUSE	Proteasome subunit alpha type-6 OS=Mus musculus GN=Psma6 PE=1 SV=1	MOUSE	2
exosome-mimetic NVs	617	4.65	4.65	31.74	17.06	10.24	sp|Q9QXF8|GNMT_MOUSE	Glycine N-methyltransferase OS=Mus musculus GN=Gnmt PE=1 SV=3	MOUSE	3
exosome	196	5.03	5.03	13.65	12.97	12.97	sp|Q9QXF8|GNMT_MOUSE	Glycine N-methyltransferase OS=Mus musculus GN=Gnmt PE=1 SV=3	MOUSE	3
exosome-mimetic NVs	21	36.63	36.63	51.63	42.75	35.8	sp|Q9QXX4|CMC2_MOUSE	Calcium-binding mitochondrial carrier protein Aralar2 OS=Mus musculus GN=Slc25a13 PE=1 SV=1	MOUSE	21
exosome	139	7.45	7.45	30.92	10.8	9.467	sp|Q9QXX4|CMC2_MOUSE	Calcium-binding mitochondrial carrier protein Aralar2 OS=Mus musculus GN=Slc25a13 PE=1 SV=1	MOUSE	4
exosome-mimetic NVs	308	9.87	9.87	22.65	15.9	11.33	sp|Q9QZE5|COPG1_MOUSE	Coatomer subunit gamma-1 OS=Mus musculus GN=Copg1 PE=1 SV=1	MOUSE	6
exosome	230	4.04	4.04	14.07	6.407	6.407	sp|Q9QZE5|COPG1_MOUSE	Coatomer subunit gamma-1 OS=Mus musculus GN=Copg1 PE=1 SV=1	MOUSE	4
exosome-mimetic NVs	1307	0.01	1.28	5.225	3.063	3.063	sp|Q9R087|GPC6_MOUSE	Glypican-6 OS=Mus musculus GN=Gpc6 PE=1 SV=1	MOUSE	1
exosome	332	0	2	7.928	3.063	3.063	sp|Q9R087|GPC6_MOUSE	Glypican-6 OS=Mus musculus GN=Gpc6 PE=1 SV=1	MOUSE	1
exosome-mimetic NVs	953	2.24	2.24	4.808	3.159	3.159	sp|Q9R0E2|PLOD1_MOUSE	Procollagen-lysine,2-oxoglutarate 5-dioxygenase 1 OS=Mus musculus GN=Plod1 PE=1 SV=1	MOUSE	2
exosome	67	14.26	14.26	22.39	17.58	14.56	sp|Q9R0E2|PLOD1_MOUSE	Procollagen-lysine,2-oxoglutarate 5-dioxygenase 1 OS=Mus musculus GN=Plod1 PE=1 SV=1	MOUSE	8
exosome-mimetic NVs	716	4	4	23.4	19.15	19.15	sp|Q9R0P3|ESTD_MOUSE	S-formylglutathione hydrolase OS=Mus musculus GN=Esd PE=1 SV=1	MOUSE	3
exosome	316	2.38	2.38	30.85	25.89	7.801	sp|Q9R0P3|ESTD_MOUSE	S-formylglutathione hydrolase OS=Mus musculus GN=Esd PE=1 SV=1	MOUSE	1
exosome-mimetic NVs	783	3.67	3.67	21.46	11.11	11.11	sp|Q9R1P0|PSA4_MOUSE	Proteasome subunit alpha type-4 OS=Mus musculus GN=Psma4 PE=1 SV=1	MOUSE	2
exosome	343	2.03	2.03	16.48	3.831	3.831	sp|Q9R1P0|PSA4_MOUSE	Proteasome subunit alpha type-4 OS=Mus musculus GN=Psma4 PE=1 SV=1	MOUSE	1
exosome-mimetic NVs	466	6.98	6.98	48.29	42.44	25.37	sp|Q9R1P1|PSB3_MOUSE	Proteasome subunit beta type-3 OS=Mus musculus GN=Psmb3 PE=1 SV=1	MOUSE	3
exosome	162	6.09	6.09	28.29	28.29	23.41	sp|Q9R1P1|PSB3_MOUSE	Proteasome subunit beta type-3 OS=Mus musculus GN=Psmb3 PE=1 SV=1	MOUSE	3
exosome-mimetic NVs	571	5.39	5.39	49.75	42.29	23.38	sp|Q9R1P3|PSB2_MOUSE	Proteasome subunit beta type-2 OS=Mus musculus GN=Psmb2 PE=1 SV=1	MOUSE	3
exosome	172	6	6	27.36	22.39	22.39	sp|Q9R1P3|PSB2_MOUSE	Proteasome subunit beta type-2 OS=Mus musculus GN=Psmb2 PE=1 SV=1	MOUSE	4
exosome-mimetic NVs	470	6.8	6.8	36.12	22.43	17.87	sp|Q9R1P4|PSA1_MOUSE	Proteasome subunit alpha type-1 OS=Mus musculus GN=Psma1 PE=1 SV=1	MOUSE	3
exosome	233	4.03	4.03	17.87	10.27	10.27	sp|Q9R1P4|PSA1_MOUSE	Proteasome subunit alpha type-1 OS=Mus musculus GN=Psma1 PE=1 SV=1	MOUSE	2
exosome-mimetic NVs	601	4.89	4.89	12.53	12.53	4.968	sp|Q9WTM5|RUVB2_MOUSE	RuvB-like 2 OS=Mus musculus GN=Ruvbl2 PE=1 SV=3	MOUSE	2
exosome	81	12	12	20.73	15.12	15.12	sp|Q9WTM5|RUVB2_MOUSE	RuvB-like 2 OS=Mus musculus GN=Ruvbl2 PE=1 SV=3	MOUSE	6
exosome-mimetic NVs	317	9.69	9.69	43.72	34.67	34.67	sp|Q9WVA4|TAGL2_MOUSE	Transgelin-2 OS=Mus musculus GN=Tagln2 PE=1 SV=4	MOUSE	5
exosome	170	6	6	25.63	22.11	22.11	sp|Q9WVA4|TAGL2_MOUSE	Transgelin-2 OS=Mus musculus GN=Tagln2 PE=1 SV=4	MOUSE	3
exosome-mimetic NVs	265	10.69	10.69	31.38	27.39	21.01	sp|Q9WVJ2|PSD13_MOUSE	26S proteasome non-ATPase regulatory subunit 13 OS=Mus musculus GN=Psmd13 PE=1 SV=1	MOUSE	6
exosome	228	4.05	4.05	19.15	10.37	10.37	sp|Q9WVJ2|PSD13_MOUSE	26S proteasome non-ATPase regulatory subunit 13 OS=Mus musculus GN=Psmd13 PE=1 SV=1	MOUSE	2
exosome-mimetic NVs	152	15.17	15.17	29.88	28.52	28.52	sp|Q9Z0K8|VNN1_MOUSE	Pantetheinase OS=Mus musculus GN=Vnn1 PE=1 SV=3	MOUSE	9
exosome	368	2	2	12.5	6.055	6.055	sp|Q9Z0K8|VNN1_MOUSE	Pantetheinase OS=Mus musculus GN=Vnn1 PE=1 SV=3	MOUSE	1
exosome-mimetic NVs	888	2.76	2.76	10.58	5.038	5.038	sp|Q9Z0M5|LICH_MOUSE	Lysosomal acid lipase/cholesteryl ester hydrolase OS=Mus musculus GN=Lipa PE=1 SV=2	MOUSE	2
exosome	424	1.72	1.72	21.16	2.519	2.519	sp|Q9Z0M5|LICH_MOUSE	Lysosomal acid lipase/cholesteryl ester hydrolase OS=Mus musculus GN=Lipa PE=1 SV=2	MOUSE	1
exosome-mimetic NVs	97	20.18	20.18	16.94	14.25	8.234	sp|Q9Z1Q9|SYVC_MOUSE	Valine--tRNA ligase OS=Mus musculus GN=Vars PE=1 SV=1	MOUSE	9
exosome	118	8.98	8.98	18.29	10.29	7.522	sp|Q9Z1Q9|SYVC_MOUSE	Valine--tRNA ligase OS=Mus musculus GN=Vars PE=1 SV=1	MOUSE	5
exosome-mimetic NVs	233	11.52	11.52	50.4	47.18	47.18	sp|Q9Z2U0|PSA7_MOUSE	Proteasome subunit alpha type-7 OS=Mus musculus GN=Psma7 PE=1 SV=1	MOUSE	7
exosome	123	8.55	8.55	55.65	27.82	24.6	sp|Q9Z2U0|PSA7_MOUSE	Proteasome subunit alpha type-7 OS=Mus musculus GN=Psma7 PE=1 SV=1	MOUSE	5
exosome-mimetic NVs	502	6.26	6.26	31.54	31.54	22.41	sp|Q9Z2U1|PSA5_MOUSE	Proteasome subunit alpha type-5 OS=Mus musculus GN=Psma5 PE=1 SV=1	MOUSE	4
exosome	157	6.24	6.24	31.54	22.41	17.43	sp|Q9Z2U1|PSA5_MOUSE	Proteasome subunit alpha type-5 OS=Mus musculus GN=Psma5 PE=1 SV=1	MOUSE	3
exosome-mimetic NVs	714	0	4.06	8.185	3.915	3.915	sp|Q9Z331|K2C6B_MOUSE	Keratin, type II cytoskeletal 6B OS=Mus musculus GN=Krt6b PE=1 SV=3	MOUSE	3
exosome	323	0	2.31	16.73	5.516	3.915	sp|Q9Z331|K2C6B_MOUSE	Keratin, type II cytoskeletal 6B OS=Mus musculus GN=Krt6b PE=1 SV=3	MOUSE	2
